# Supplementary material for: N,N′-Bis(phenyl­carbamo­thio­yl)benzene-1,3-dicarboxamide
Source: Acta Crystallogr Sect E Struct Rep Online. 2013 Aug 3;69(Pt 9):o1374–5. doi: 10.1107/S1600536813020163 (PMC3884437; doi:10.1107/S1600536813020163)
Supplement: Supplementary file 1 [file e-69-o1374-sup1.cif]

##############################################################################
#                                                                            #
# This CIF contains the data in a paper accepted for publication in          #
# Acta Crystallographica Section E. It conforms to the requirements of       #
# Notes for Authors for Acta Crystallographica Section E, and has been       #
# peer reviewed under the auspices of the IUCr Commission on Journals.       #
#                                                                            #
# Full details of the Crystallographic Information File format               #
# are given in the paper "The Crystallographic Information File (CIF):       #
# a New Standard Archive File for Crystallography" by S. R. Hall, F. H.      #
# Allen and I. D. Brown [Acta Cryst. (1991), A47, 655-685].                  #
#                                                                            #
# The current version of the core CIF dictionary is obtainable from          #
# ftp://ftp.iucr.org/pub/cif_core.dic.                                       #
#                                                                            #
# Software is freely available for graphical display of the structure(s)     #
# in this CIF. For information consult the CIF software page                 #
# http://www.iucr.org/resources/cif/software.                                #
#                                                                            #
# This file may be used for bona fide research purposes within the           #
# scientific community so long as proper attribution is given to the journal # 
# article from which it was obtained.                                        #
#                                                                            #
##############################################################################
data_I
_audit_creation_method     SHELXL-97
_chemical_name_systematic
;
<i>N</i>,<i>N</i>'-Bis(phenylcarbamothioyl)benzene-1,3-dicarboxamide
;
_chemical_name_common     ?
_chemical_formula_moiety     'C22 H18 N4 O2 S2'
_chemical_formula_sum     'C22 H18 N4 O2 S2'
_chemical_formula_iupac     'C22 H18 N4 O2 S2'
_chemical_formula_weight     434.52
_chemical_melting_point     ?
_symmetry_cell_setting     triclinic
_symmetry_space_group_name_H-M     'P -1'
_symmetry_space_group_name_Hall     '-P 1'
loop_
    _symmetry_equiv_pos_as_xyz
    'x, y, z'
    '-x, -y, -z'
_cell_length_a     11.1812(2)
_cell_length_b     11.5623(2)
_cell_length_c     16.4471(2)
_cell_angle_alpha     101.4200(10)
_cell_angle_beta     98.1270(10)
_cell_angle_gamma     101.3160(10)
_cell_volume     2007.43(6)
_cell_formula_units_Z     4
_cell_measurement_reflns_used     9969
_cell_measurement_theta_min     2.57
_cell_measurement_theta_max     32.56
_cell_measurement_temperature     100.0(10)
_exptl_crystal_description     'block'
_exptl_crystal_colour     'colourless'
_exptl_crystal_size_max     0.47
_exptl_crystal_size_mid     0.33
_exptl_crystal_size_min     0.11
_exptl_crystal_density_diffrn     1.438
_exptl_crystal_density_meas     ?
_exptl_crystal_density_method     'not measured'
_exptl_crystal_F_000     904
_exptl_absorpt_coefficient_mu     0.293
_exptl_absorpt_correction_type     multi-scan
_exptl_absorpt_process_details     '(<i>SADABS</i>; Bruker, 2009)'
_exptl_absorpt_correction_T_min     0.8757
_exptl_absorpt_correction_T_max     0.9679
_exptl_special_details     ?
_diffrn_ambient_temperature     100.0(10)
_diffrn_radiation_type     MoK\a
_diffrn_radiation_wavelength     0.71073
_diffrn_radiation_source     'fine-focus sealed tube'
_diffrn_radiation_monochromator     graphite
_diffrn_measurement_device_type     'Bruker APEX DUO CCD'
_diffrn_measurement_method     '\f and \w scans'
_diffrn_detector_area_resol_mean     ?
_diffrn_reflns_number     41276
_diffrn_reflns_av_R_equivalents     0.0340
_diffrn_reflns_av_sigmaI/netI     0.0431
_diffrn_reflns_theta_min     1.85
_diffrn_reflns_theta_max     32.72
_diffrn_reflns_theta_full     32.72
_diffrn_measured_fraction_theta_max     0.987
_diffrn_measured_fraction_theta_full     0.987
_diffrn_reflns_limit_h_min     -16
_diffrn_reflns_limit_h_max     16
_diffrn_reflns_limit_k_min     -17
_diffrn_reflns_limit_k_max     17
_diffrn_reflns_limit_l_min     -24
_diffrn_reflns_limit_l_max     24
_diffrn_standards_number     0
_diffrn_standards_interval_count     .
_diffrn_standards_interval_time     .
_diffrn_standards_decay_%     ?
_refine_special_details
;
Refinement of <i>F</i>^2^ against ALL reflections. The weighted <i>R</i>-factor
<i>wR</i> and goodness of fit <i>S</i> are based on <i>F</i>^2^, conventional
<i>R</i>-factors <i>R</i> are based on <i>F</i>, with <i>F</i> set to zero for
negative <i>F</i>^2^. The threshold expression of <i>F</i>^2^ >
\s(<i>F</i>^2^) is used only for calculating <i>R</i>-factors(gt) <i>etc</i>.
and is not relevant to the choice of reflections for refinement.
<i>R</i>-factors based on <i>F</i>^2^ are statistically about twice as large
as those based on <i>F</i>, and <i>R</i>- factors based on ALL data will be
even larger.
;
_reflns_number_total     14580
_reflns_number_gt     11642
_reflns_threshold_expression     I>2\s(I)
_refine_ls_structure_factor_coef     Fsqd
_refine_ls_matrix_type     full
_refine_ls_R_factor_all     0.0592
_refine_ls_R_factor_gt     0.0443
_refine_ls_wR_factor_gt     0.1113
_refine_ls_wR_factor_ref     0.1215
_refine_ls_goodness_of_fit_ref     1.030
_refine_ls_restrained_S_all     1.030
_refine_ls_number_reflns     14580
_refine_ls_number_parameters     573
_refine_ls_number_restraints     0
_refine_ls_hydrogen_treatment     mixed
_refine_ls_weighting_scheme     calc
_refine_ls_weighting_details
         'calc w=1/[\s^2^(Fo^2^)+(0.0600P)^2^+0.6660P] where P=(Fo^2^+2Fc^2^)/3'
_atom_sites_solution_hydrogens     geom
_atom_sites_solution_primary     direct
_atom_sites_solution_secondary     difmap
_refine_ls_shift/su_max     0.002
_refine_ls_shift/su_mean     0.000
_refine_diff_density_max     0.531
_refine_diff_density_min     -0.282
_refine_ls_extinction_method     none
_refine_ls_extinction_coef     ?
loop_
    _atom_type_symbol
    _atom_type_description
    _atom_type_scat_dispersion_real
    _atom_type_scat_dispersion_imag
    _atom_type_scat_source
    'C' 'C' 0.0033 0.0016
                         'International Tables Vol C Tables 4.2.6.8 and 6.1.1.4'
    'H' 'H' 0.0000 0.0000
                         'International Tables Vol C Tables 4.2.6.8 and 6.1.1.4'
    'N' 'N' 0.0061 0.0033
                         'International Tables Vol C Tables 4.2.6.8 and 6.1.1.4'
    'O' 'O' 0.0106 0.0060
                         'International Tables Vol C Tables 4.2.6.8 and 6.1.1.4'
    'S' 'S' 0.1246 0.1234
                         'International Tables Vol C Tables 4.2.6.8 and 6.1.1.4'
_computing_data_collection     'APEX2 (Bruker, 2009)'
_computing_cell_refinement     'SAINT (Bruker, 2009)'
_computing_data_reduction     'SAINT (Bruker, 2009)'
_computing_structure_solution     'SHELXTL (Sheldrick, 2008)'
_computing_structure_refinement     'SHELXTL (Sheldrick, 2008)'
_computing_molecular_graphics     'SHELXTL (Sheldrick, 2008)'
_computing_publication_material
;
SHELXTL (Sheldrick, 2008) and PLATON (Spek, 2009)
;
loop_
    _atom_site_type_symbol
    _atom_site_label
    _atom_site_fract_x
    _atom_site_fract_y
    _atom_site_fract_z
    _atom_site_U_iso_or_equiv
    _atom_site_adp_type
    _atom_site_calc_flag
    _atom_site_refinement_flags
    _atom_site_occupancy
    _atom_site_symmetry_multiplicity
    _atom_site_disorder_assembly
    _atom_site_disorder_group
    S S1A 0.56880(4) 0.73303(3) -0.12090(2) 0.01838(7) Uani d . 1 1 . .
    S S2A 0.87429(3) 0.08533(3) 0.22615(2) 0.01788(7) Uani d . 1 1 . .
    O O1A 0.70303(10) 0.43088(9) -0.02345(6) 0.01691(19) Uani d . 1 1 . .
    O O2A 0.84638(12) 0.45365(10) 0.37157(6) 0.0243(2) Uani d . 1 1 . .
    N N1A 0.58550(12) 0.49816(11) -0.15304(7) 0.0158(2) Uani d . 1 1 . .
    N N2A 0.63967(11) 0.60868(10) -0.01410(7) 0.0149(2) Uani d . 1 1 . .
    N N3A 0.85008(11) 0.31200(10) 0.25405(7) 0.0151(2) Uani d . 1 1 . .
    N N4A 0.86694(12) 0.23330(11) 0.37280(7) 0.0174(2) Uani d . 1 1 . .
    C C1A 0.55898(15) 0.34542(13) -0.27844(9) 0.0203(3) Uani d . 1 1 . .
    H H1AA 0.5931 0.2985 -0.2440 0.024 Uiso calc R 1 1 . .
    C C2A 0.52227(17) 0.29874(14) -0.36505(9) 0.0255(3) Uani d . 1 1 . .
    H H2AA 0.5314 0.2201 -0.3895 0.031 Uiso calc R 1 1 . .
    C C3A 0.47246(16) 0.36650(15) -0.41579(9) 0.0237(3) Uani d . 1 1 . .
    H H3AA 0.4475 0.3348 -0.4750 0.028 Uiso calc R 1 1 . .
    C C4A 0.45953(17) 0.48052(15) -0.37945(9) 0.0273(3) Uani d . 1 1 . .
    H H4AA 0.4254 0.5271 -0.4142 0.033 Uiso calc R 1 1 . .
    C C5A 0.49557(16) 0.52866(15) -0.29272(9) 0.0257(3) Uani d . 1 1 . .
    H H5AA 0.4858 0.6072 -0.2685 0.031 Uiso calc R 1 1 . .
    C C6A 0.54596(13) 0.46072(12) -0.24196(8) 0.0148(2) Uani d . 1 1 . .
    C C7A 0.59717(12) 0.60539(12) -0.09913(8) 0.0139(2) Uani d . 1 1 . .
    C C8A 0.69641(12) 0.52843(12) 0.01927(8) 0.0137(2) Uani d . 1 1 . .
    C C9A 0.74873(12) 0.56819(12) 0.11167(8) 0.0140(2) Uani d . 1 1 . .
    C C10A 0.77808(14) 0.68980(12) 0.15500(8) 0.0178(2) Uani d . 1 1 . .
    H H10A 0.7681 0.7507 0.1251 0.021 Uiso calc R 1 1 . .
    C C11A 0.82180(15) 0.72217(13) 0.24174(9) 0.0212(3) Uani d . 1 1 . .
    H H11A 0.8402 0.8048 0.2713 0.025 Uiso calc R 1 1 . .
    C C12A 0.83832(14) 0.63308(13) 0.28471(8) 0.0197(3) Uani d . 1 1 . .
    H H12A 0.8658 0.6548 0.3442 0.024 Uiso calc R 1 1 . .
    C C13A 0.81496(13) 0.51154(12) 0.24138(8) 0.0148(2) Uani d . 1 1 . .
    C C14A 0.76909(12) 0.47850(12) 0.15455(8) 0.0139(2) Uani d . 1 1 . .
    H H14A 0.7519 0.3960 0.1248 0.017 Uiso calc R 1 1 . .
    C C15A 0.83784(13) 0.42367(12) 0.29426(8) 0.0162(2) Uani d . 1 1 . .
    C C16A 0.86424(12) 0.21278(12) 0.28948(8) 0.0143(2) Uani d . 1 1 . .
    C C17A 0.86565(13) 0.15044(13) 0.42592(8) 0.0167(2) Uani d . 1 1 . .
    C C18A 0.92475(14) 0.19911(14) 0.50987(8) 0.0196(3) Uani d . 1 1 . .
    H H18A 0.9674 0.2820 0.5275 0.024 Uiso calc R 1 1 . .
    C C19A 0.92110(15) 0.12619(14) 0.56758(9) 0.0218(3) Uani d . 1 1 . .
    H H19A 0.9603 0.1597 0.6249 0.026 Uiso calc R 1 1 . .
    C C20A 0.86063(15) 0.00499(14) 0.54201(9) 0.0225(3) Uani d . 1 1 . .
    H H20A 0.8603 -0.0454 0.5812 0.027 Uiso calc R 1 1 . .
    C C21A 0.80024(15) -0.04280(14) 0.45842(10) 0.0228(3) Uani d . 1 1 . .
    H H21A 0.7577 -0.1258 0.4411 0.027 Uiso calc R 1 1 . .
    C C22A 0.80140(14) 0.02947(13) 0.40006(9) 0.0198(3) Uani d . 1 1 . .
    H H22A 0.7589 -0.0033 0.3434 0.024 Uiso calc R 1 1 . .
    S S1B 0.04057(4) 0.37065(3) 0.07939(2) 0.01870(8) Uani d . 1 1 . .
    S S2B 0.48059(4) 1.19306(3) -0.11559(2) 0.01956(8) Uani d . 1 1 . .
    O O1B 0.13462(11) 0.75257(9) 0.24757(6) 0.0201(2) Uani d . 1 1 . .
    O O2B 0.30600(9) 0.81658(9) -0.08677(6) 0.01593(18) Uani d . 1 1 . .
    N N1B 0.13188(11) 0.52187(11) 0.23333(7) 0.0154(2) Uani d . 1 1 . .
    N N2B 0.08889(11) 0.60964(10) 0.12230(7) 0.0145(2) Uani d . 1 1 . .
    N N3B 0.36721(11) 1.02400(10) -0.04957(7) 0.0131(2) Uani d . 1 1 . .
    N N4B 0.45042(11) 0.95054(10) -0.16480(7) 0.0139(2) Uani d . 1 1 . .
    C C1B 0.18586(14) 0.33048(13) 0.25490(9) 0.0195(3) Uani d . 1 1 . .
    H H1BA 0.1860 0.3028 0.1966 0.023 Uiso calc R 1 1 . .
    C C2B 0.21509(16) 0.26110(14) 0.31178(10) 0.0255(3) Uani d . 1 1 . .
    H H2BA 0.2354 0.1857 0.2920 0.031 Uiso calc R 1 1 . .
    C C3B 0.21489(16) 0.30126(15) 0.39736(10) 0.0269(3) Uani d . 1 1 . .
    H H3BA 0.2337 0.2528 0.4356 0.032 Uiso calc R 1 1 . .
    C C4B 0.18724(16) 0.41160(16) 0.42659(9) 0.0266(3) Uani d . 1 1 . .
    H H4BA 0.1882 0.4396 0.4851 0.032 Uiso calc R 1 1 . .
    C C5B 0.15812(15) 0.48148(14) 0.37044(9) 0.0220(3) Uani d . 1 1 . .
    H H5BA 0.1392 0.5574 0.3905 0.026 Uiso calc R 1 1 . .
    C C6B 0.15657(13) 0.44021(12) 0.28430(8) 0.0155(2) Uani d . 1 1 . .
    C C7B 0.09048(12) 0.50324(12) 0.15029(8) 0.0139(2) Uani d . 1 1 . .
    C C8B 0.11636(12) 0.72663(12) 0.16982(8) 0.0140(2) Uani d . 1 1 . .
    C C9B 0.12775(12) 0.82365(11) 0.12203(8) 0.0133(2) Uani d . 1 1 . .
    C C10B 0.08163(13) 0.92559(12) 0.14973(8) 0.0168(2) Uani d . 1 1 . .
    H H10B 0.0379 0.9289 0.1953 0.020 Uiso calc R 1 1 . .
    C C11B 0.09979(13) 1.02205(12) 0.11061(9) 0.0173(2) Uani d . 1 1 . .
    H H11B 0.0644 1.0893 0.1272 0.021 Uiso calc R 1 1 . .
    C C12B 0.16985(13) 1.01978(12) 0.04711(8) 0.0151(2) Uani d . 1 1 . .
    H H12B 0.1838 1.0863 0.0210 0.018 Uiso calc R 1 1 . .
    C C13B 0.21967(12) 0.92008(11) 0.02166(8) 0.0126(2) Uani d . 1 1 . .
    C C14B 0.19528(12) 0.81962(11) 0.05684(8) 0.0126(2) Uani d . 1 1 . .
    H H14B 0.2243 0.7494 0.0367 0.015 Uiso calc R 1 1 . .
    C C15B 0.29979(12) 0.91422(11) -0.04329(7) 0.0127(2) Uani d . 1 1 . .
    C C16B 0.43319(12) 1.04832(11) -0.11312(7) 0.0126(2) Uani d . 1 1 . .
    C C17B 0.49238(12) 0.94255(12) -0.24293(8) 0.0135(2) Uani d . 1 1 . .
    C C18B 0.58498(13) 1.02975(12) -0.25842(8) 0.0168(2) Uani d . 1 1 . .
    H H18B 0.6257 1.0996 -0.2152 0.020 Uiso calc R 1 1 . .
    C C19B 0.61801(14) 1.01436(14) -0.33785(9) 0.0204(3) Uani d . 1 1 . .
    H H19B 0.6821 1.0737 -0.3483 0.025 Uiso calc R 1 1 . .
    C C20B 0.55823(14) 0.91338(14) -0.40168(9) 0.0213(3) Uani d . 1 1 . .
    H H20B 0.5787 0.9051 -0.4563 0.026 Uiso calc R 1 1 . .
    C C21B 0.46833(14) 0.82451(14) -0.38515(9) 0.0211(3) Uani d . 1 1 . .
    H H21B 0.4283 0.7543 -0.4283 0.025 Uiso calc R 1 1 . .
    C C22B 0.43662(13) 0.83782(13) -0.30554(8) 0.0171(2) Uani d . 1 1 . .
    H H22B 0.3770 0.7755 -0.2939 0.020 Uiso calc R 1 1 . .
    H H1NA 0.6098(18) 0.4465(18) -0.1306(12) 0.022(5) Uiso d . 1 1 . .
    H H2NA 0.6244(18) 0.6662(18) 0.0208(12) 0.026(5) Uiso d . 1 1 . .
    H H3NA 0.8458(18) 0.2974(17) 0.2000(12) 0.023(5) Uiso d . 1 1 . .
    H H4NA 0.869(2) 0.310(2) 0.3996(13) 0.035(6) Uiso d . 1 1 . .
    H H1NB 0.1426(19) 0.5963(19) 0.2599(13) 0.030(5) Uiso d . 1 1 . .
    H H2NB 0.0724(19) 0.6022(18) 0.0702(12) 0.028(5) Uiso d . 1 1 . .
    H H3NB 0.3662(18) 1.0839(19) -0.0115(12) 0.027(5) Uiso d . 1 1 . .
    H H4NB 0.4132(19) 0.8814(19) -0.1562(12) 0.027(5) Uiso d . 1 1 . .
loop_
    _atom_site_aniso_label
    _atom_site_aniso_U_11
    _atom_site_aniso_U_22
    _atom_site_aniso_U_33
    _atom_site_aniso_U_12
    _atom_site_aniso_U_13
    _atom_site_aniso_U_23
    S1A 0.02852(18) 0.01355(14) 0.01349(14) 0.00880(13) 0.00118(12) 0.00214(11)
    S2A 0.02273(17) 0.01587(15) 0.01761(15) 0.00915(13) 0.00616(12) 0.00355(12)
    O1A 0.0239(5) 0.0119(4) 0.0144(4) 0.0059(4) 0.0023(4) 0.0013(3)
    O2A 0.0430(7) 0.0183(5) 0.0123(4) 0.0121(5) 0.0031(4) 0.0018(4)
    N1A 0.0224(6) 0.0125(5) 0.0121(5) 0.0067(4) 0.0007(4) 0.0013(4)
    N2A 0.0215(6) 0.0129(5) 0.0111(4) 0.0078(4) 0.0027(4) 0.0009(4)
    N3A 0.0207(6) 0.0138(5) 0.0113(4) 0.0054(4) 0.0027(4) 0.0027(4)
    N4A 0.0251(6) 0.0147(5) 0.0128(5) 0.0068(5) 0.0013(4) 0.0035(4)
    C1A 0.0290(8) 0.0156(6) 0.0156(6) 0.0056(5) 0.0030(5) 0.0024(5)
    C2A 0.0392(9) 0.0191(7) 0.0163(6) 0.0097(6) 0.0028(6) -0.0017(5)
    C3A 0.0311(8) 0.0244(7) 0.0130(5) 0.0068(6) 0.0019(5) -0.0002(5)
    C4A 0.0396(9) 0.0255(8) 0.0157(6) 0.0124(7) -0.0034(6) 0.0031(5)
    C5A 0.0376(9) 0.0212(7) 0.0157(6) 0.0137(6) -0.0047(6) -0.0015(5)
    C6A 0.0167(6) 0.0145(6) 0.0115(5) 0.0027(5) 0.0016(4) 0.0008(4)
    C7A 0.0159(6) 0.0130(5) 0.0121(5) 0.0036(5) 0.0018(4) 0.0016(4)
    C8A 0.0157(6) 0.0125(5) 0.0131(5) 0.0035(4) 0.0031(4) 0.0032(4)
    C9A 0.0168(6) 0.0123(5) 0.0129(5) 0.0045(5) 0.0022(4) 0.0020(4)
    C10A 0.0234(7) 0.0123(5) 0.0167(6) 0.0054(5) -0.0001(5) 0.0026(5)
    C11A 0.0303(8) 0.0128(6) 0.0170(6) 0.0054(5) -0.0020(5) -0.0005(5)
    C12A 0.0274(7) 0.0150(6) 0.0139(5) 0.0053(5) -0.0011(5) 0.0005(5)
    C13A 0.0178(6) 0.0132(5) 0.0133(5) 0.0043(5) 0.0021(4) 0.0027(4)
    C14A 0.0168(6) 0.0114(5) 0.0129(5) 0.0036(4) 0.0023(4) 0.0014(4)
    C15A 0.0201(6) 0.0145(6) 0.0133(5) 0.0043(5) 0.0015(5) 0.0026(4)
    C16A 0.0136(6) 0.0150(6) 0.0148(5) 0.0038(5) 0.0023(4) 0.0045(4)
    C17A 0.0195(6) 0.0177(6) 0.0148(5) 0.0073(5) 0.0040(5) 0.0047(5)
    C18A 0.0242(7) 0.0197(6) 0.0155(6) 0.0058(5) 0.0035(5) 0.0048(5)
    C19A 0.0274(7) 0.0255(7) 0.0147(6) 0.0075(6) 0.0060(5) 0.0068(5)
    C20A 0.0264(7) 0.0256(7) 0.0215(6) 0.0083(6) 0.0114(5) 0.0126(6)
    C21A 0.0267(8) 0.0204(7) 0.0245(7) 0.0057(6) 0.0096(6) 0.0090(5)
    C22A 0.0227(7) 0.0190(6) 0.0173(6) 0.0043(5) 0.0035(5) 0.0041(5)
    S1B 0.02706(18) 0.01150(14) 0.01460(14) 0.00189(13) -0.00134(12) 0.00244(11)
    S2B 0.02636(18) 0.01142(14) 0.02378(16) 0.00391(13) 0.01465(14) 0.00421(12)
    O1B 0.0331(6) 0.0156(5) 0.0122(4) 0.0055(4) 0.0074(4) 0.0026(3)
    O2B 0.0225(5) 0.0117(4) 0.0144(4) 0.0048(4) 0.0068(4) 0.0020(3)
    N1B 0.0206(6) 0.0126(5) 0.0127(5) 0.0034(4) 0.0017(4) 0.0034(4)
    N2B 0.0202(6) 0.0131(5) 0.0106(4) 0.0036(4) 0.0032(4) 0.0036(4)
    N3B 0.0173(5) 0.0104(5) 0.0115(4) 0.0022(4) 0.0061(4) 0.0009(4)
    N4B 0.0174(5) 0.0123(5) 0.0129(4) 0.0040(4) 0.0060(4) 0.0023(4)
    C1B 0.0236(7) 0.0176(6) 0.0178(6) 0.0058(5) 0.0015(5) 0.0055(5)
    C2B 0.0328(8) 0.0182(7) 0.0249(7) 0.0066(6) -0.0020(6) 0.0082(6)
    C3B 0.0314(8) 0.0237(7) 0.0231(7) 0.0004(6) -0.0043(6) 0.0127(6)
    C4B 0.0336(9) 0.0292(8) 0.0152(6) 0.0026(7) 0.0008(6) 0.0085(6)
    C5B 0.0296(8) 0.0216(7) 0.0147(6) 0.0066(6) 0.0024(5) 0.0043(5)
    C6B 0.0162(6) 0.0163(6) 0.0139(5) 0.0027(5) 0.0008(4) 0.0059(4)
    C7B 0.0158(6) 0.0131(5) 0.0138(5) 0.0034(5) 0.0035(4) 0.0043(4)
    C8B 0.0160(6) 0.0128(5) 0.0140(5) 0.0033(5) 0.0052(4) 0.0031(4)
    C9B 0.0158(6) 0.0111(5) 0.0131(5) 0.0026(4) 0.0044(4) 0.0027(4)
    C10B 0.0203(6) 0.0150(6) 0.0171(6) 0.0055(5) 0.0089(5) 0.0035(5)
    C11B 0.0200(6) 0.0127(5) 0.0218(6) 0.0065(5) 0.0092(5) 0.0039(5)
    C12B 0.0179(6) 0.0123(5) 0.0164(5) 0.0039(5) 0.0051(5) 0.0042(4)
    C13B 0.0154(6) 0.0104(5) 0.0114(5) 0.0021(4) 0.0033(4) 0.0016(4)
    C14B 0.0155(6) 0.0104(5) 0.0119(5) 0.0035(4) 0.0033(4) 0.0014(4)
    C15B 0.0161(6) 0.0121(5) 0.0102(5) 0.0036(4) 0.0027(4) 0.0027(4)
    C16B 0.0137(5) 0.0132(5) 0.0114(5) 0.0038(4) 0.0032(4) 0.0030(4)
    C17B 0.0153(6) 0.0141(5) 0.0123(5) 0.0057(5) 0.0039(4) 0.0027(4)
    C18B 0.0178(6) 0.0150(6) 0.0170(6) 0.0020(5) 0.0064(5) 0.0015(5)
    C19B 0.0249(7) 0.0200(6) 0.0195(6) 0.0061(5) 0.0117(5) 0.0055(5)
    C20B 0.0252(7) 0.0244(7) 0.0159(6) 0.0069(6) 0.0096(5) 0.0036(5)
    C21B 0.0229(7) 0.0222(7) 0.0155(6) 0.0047(6) 0.0055(5) -0.0026(5)
    C22B 0.0173(6) 0.0150(6) 0.0179(6) 0.0029(5) 0.0062(5) 0.0003(5)
_geom_special_details
;
All e.s.d.'s (except the e.s.d. in the dihedral angle between two l.s. planes)
are estimated using the full covariance matrix. The cell e.s.d.'s are taken
into account individually in the estimation of e.s.d.'s in distances, angles
and torsion angles; correlations between e.s.d.'s in cell parameters are only
used when they are defined by crystal symmetry. An approximate (isotropic)
treatment of cell e.s.d.'s is used for estimating e.s.d.'s involving l.s.
planes.
;
loop_
    _geom_bond_atom_site_label_1
    _geom_bond_atom_site_label_2
    _geom_bond_site_symmetry_2
    _geom_bond_distance
    _geom_bond_publ_flag
    S1A C7A . 1.6636(14) ?
    S2A C16A . 1.6611(14) ?
    O1A C8A . 1.2267(15) ?
    O2A C15A . 1.2346(15) ?
    N1A C7A . 1.3449(16) ?
    N1A C6A . 1.4188(16) ?
    N1A H1NA . 0.83(2) ?
    N2A C8A . 1.3780(17) ?
    N2A C7A . 1.4026(16) ?
    N2A H2NA . 0.85(2) ?
    N3A C15A . 1.3711(17) ?
    N3A C16A . 1.4110(17) ?
    N3A H3NA . 0.864(19) ?
    N4A C16A . 1.3385(16) ?
    N4A C17A . 1.4182(17) ?
    N4A H4NA . 0.90(2) ?
    C1A C2A . 1.3900(19) ?
    C1A C6A . 1.3938(19) ?
    C1A H1AA . 0.9500 ?
    C2A C3A . 1.385(2) ?
    C2A H2AA . 0.9500 ?
    C3A C4A . 1.380(2) ?
    C3A H3AA . 0.9500 ?
    C4A C5A . 1.394(2) ?
    C4A H4AA . 0.9500 ?
    C5A C6A . 1.390(2) ?
    C5A H5AA . 0.9500 ?
    C8A C9A . 1.4932(17) ?
    C9A C10A . 1.3960(18) ?
    C9A C14A . 1.4005(18) ?
    C10A C11A . 1.3907(19) ?
    C10A H10A . 0.9500 ?
    C11A C12A . 1.386(2) ?
    C11A H11A . 0.9500 ?
    C12A C13A . 1.3992(19) ?
    C12A H12A . 0.9500 ?
    C13A C14A . 1.3958(17) ?
    C13A C15A . 1.4977(18) ?
    C14A H14A . 0.9500 ?
    C17A C22A . 1.392(2) ?
    C17A C18A . 1.3958(19) ?
    C18A C19A . 1.388(2) ?
    C18A H18A . 0.9500 ?
    C19A C20A . 1.383(2) ?
    C19A H19A . 0.9500 ?
    C20A C21A . 1.393(2) ?
    C20A H20A . 0.9500 ?
    C21A C22A . 1.392(2) ?
    C21A H21A . 0.9500 ?
    C22A H22A . 0.9500 ?
    S1B C7B . 1.6715(13) ?
    S2B C16B . 1.6638(13) ?
    O1B C8B . 1.2317(15) ?
    O2B C15B . 1.2312(15) ?
    N1B C7B . 1.3385(16) ?
    N1B C6B . 1.4215(17) ?
    N1B H1NB . 0.86(2) ?
    N2B C8B . 1.3731(17) ?
    N2B C7B . 1.3986(17) ?
    N2B H2NB . 0.83(2) ?
    N3B C15B . 1.3741(16) ?
    N3B C16B . 1.4032(15) ?
    N3B H3NB . 0.84(2) ?
    N4B C16B . 1.3375(16) ?
    N4B C17B . 1.4215(16) ?
    N4B H4NB . 0.87(2) ?
    C1B C6B . 1.384(2) ?
    C1B C2B . 1.393(2) ?
    C1B H1BA . 0.9500 ?
    C2B C3B . 1.392(2) ?
    C2B H2BA . 0.9500 ?
    C3B C4B . 1.381(2) ?
    C3B H3BA . 0.9500 ?
    C4B C5B . 1.388(2) ?
    C4B H4BA . 0.9500 ?
    C5B C6B . 1.3990(18) ?
    C5B H5BA . 0.9500 ?
    C8B C9B . 1.4879(18) ?
    C9B C14B . 1.3946(17) ?
    C9B C10B . 1.3982(18) ?
    C10B C11B . 1.3898(19) ?
    C10B H10B . 0.9500 ?
    C11B C12B . 1.3906(18) ?
    C11B H11B . 0.9500 ?
    C12B C13B . 1.3933(18) ?
    C12B H12B . 0.9500 ?
    C13B C14B . 1.3946(17) ?
    C13B C15B . 1.4880(17) ?
    C14B H14B . 0.9500 ?
    C17B C18B . 1.3856(18) ?
    C17B C22B . 1.3942(18) ?
    C18B C19B . 1.3947(18) ?
    C18B H18B . 0.9500 ?
    C19B C20B . 1.386(2) ?
    C19B H19B . 0.9500 ?
    C20B C21B . 1.387(2) ?
    C20B H20B . 0.9500 ?
    C21B C22B . 1.3916(18) ?
    C21B H21B . 0.9500 ?
    C22B H22B . 0.9500 ?
loop_
    _geom_angle_atom_site_label_1
    _geom_angle_atom_site_label_2
    _geom_angle_atom_site_label_3
    _geom_angle_site_symmetry_1
    _geom_angle_site_symmetry_3
    _geom_angle
    _geom_angle_publ_flag
    C7A N1A C6A . . 131.12(12) ?
    C7A N1A H1NA . . 114.1(13) ?
    C6A N1A H1NA . . 114.7(13) ?
    C8A N2A C7A . . 128.61(11) ?
    C8A N2A H2NA . . 116.9(13) ?
    C7A N2A H2NA . . 114.4(13) ?
    C15A N3A C16A . . 127.99(11) ?
    C15A N3A H3NA . . 118.0(13) ?
    C16A N3A H3NA . . 114.0(13) ?
    C16A N4A C17A . . 128.96(12) ?
    C16A N4A H4NA . . 116.6(13) ?
    C17A N4A H4NA . . 114.4(13) ?
    C2A C1A C6A . . 120.28(14) ?
    C2A C1A H1AA . . 119.9 ?
    C6A C1A H1AA . . 119.9 ?
    C3A C2A C1A . . 120.24(14) ?
    C3A C2A H2AA . . 119.9 ?
    C1A C2A H2AA . . 119.9 ?
    C4A C3A C2A . . 119.32(13) ?
    C4A C3A H3AA . . 120.3 ?
    C2A C3A H3AA . . 120.3 ?
    C3A C4A C5A . . 121.22(15) ?
    C3A C4A H4AA . . 119.4 ?
    C5A C4A H4AA . . 119.4 ?
    C6A C5A C4A . . 119.37(14) ?
    C6A C5A H5AA . . 120.3 ?
    C4A C5A H5AA . . 120.3 ?
    C5A C6A C1A . . 119.56(12) ?
    C5A C6A N1A . . 125.23(12) ?
    C1A C6A N1A . . 115.21(12) ?
    N1A C7A N2A . . 115.00(11) ?
    N1A C7A S1A . . 128.26(10) ?
    N2A C7A S1A . . 116.74(9) ?
    O1A C8A N2A . . 122.67(12) ?
    O1A C8A C9A . . 122.15(12) ?
    N2A C8A C9A . . 115.18(11) ?
    C10A C9A C14A . . 120.18(12) ?
    C10A C9A C8A . . 122.27(11) ?
    C14A C9A C8A . . 117.55(11) ?
    C11A C10A C9A . . 120.28(12) ?
    C11A C10A H10A . . 119.9 ?
    C9A C10A H10A . . 119.9 ?
    C12A C11A C10A . . 119.56(13) ?
    C12A C11A H11A . . 120.2 ?
    C10A C11A H11A . . 120.2 ?
    C11A C12A C13A . . 120.69(12) ?
    C11A C12A H12A . . 119.7 ?
    C13A C12A H12A . . 119.7 ?
    C14A C13A C12A . . 119.85(12) ?
    C14A C13A C15A . . 124.20(12) ?
    C12A C13A C15A . . 115.92(11) ?
    C13A C14A C9A . . 119.34(12) ?
    C13A C14A H14A . . 120.3 ?
    C9A C14A H14A . . 120.3 ?
    O2A C15A N3A . . 122.35(12) ?
    O2A C15A C13A . . 119.77(12) ?
    N3A C15A C13A . . 117.87(11) ?
    N4A C16A N3A . . 114.43(11) ?
    N4A C16A S2A . . 127.03(10) ?
    N3A C16A S2A . . 118.54(9) ?
    C22A C17A C18A . . 120.25(13) ?
    C22A C17A N4A . . 123.49(12) ?
    C18A C17A N4A . . 116.05(12) ?
    C19A C18A C17A . . 119.93(14) ?
    C19A C18A H18A . . 120.0 ?
    C17A C18A H18A . . 120.0 ?
    C20A C19A C18A . . 120.28(14) ?
    C20A C19A H19A . . 119.9 ?
    C18A C19A H19A . . 119.9 ?
    C19A C20A C21A . . 119.58(13) ?
    C19A C20A H20A . . 120.2 ?
    C21A C20A H20A . . 120.2 ?
    C22A C21A C20A . . 120.86(14) ?
    C22A C21A H21A . . 119.6 ?
    C20A C21A H21A . . 119.6 ?
    C21A C22A C17A . . 119.05(13) ?
    C21A C22A H22A . . 120.5 ?
    C17A C22A H22A . . 120.5 ?
    C7B N1B C6B . . 131.26(12) ?
    C7B N1B H1NB . . 113.1(14) ?
    C6B N1B H1NB . . 115.6(13) ?
    C8B N2B C7B . . 128.08(11) ?
    C8B N2B H2NB . . 115.2(14) ?
    C7B N2B H2NB . . 116.6(14) ?
    C15B N3B C16B . . 127.96(11) ?
    C15B N3B H3NB . . 115.5(14) ?
    C16B N3B H3NB . . 116.5(14) ?
    C16B N4B C17B . . 128.47(11) ?
    C16B N4B H4NB . . 114.5(13) ?
    C17B N4B H4NB . . 114.9(13) ?
    C6B C1B C2B . . 119.28(13) ?
    C6B C1B H1BA . . 120.4 ?
    C2B C1B H1BA . . 120.4 ?
    C3B C2B C1B . . 120.57(15) ?
    C3B C2B H2BA . . 119.7 ?
    C1B C2B H2BA . . 119.7 ?
    C4B C3B C2B . . 119.95(14) ?
    C4B C3B H3BA . . 120.0 ?
    C2B C3B H3BA . . 120.0 ?
    C3B C4B C5B . . 119.92(14) ?
    C3B C4B H4BA . . 120.0 ?
    C5B C4B H4BA . . 120.0 ?
    C4B C5B C6B . . 120.07(14) ?
    C4B C5B H5BA . . 120.0 ?
    C6B C5B H5BA . . 120.0 ?
    C1B C6B C5B . . 120.19(12) ?
    C1B C6B N1B . . 124.44(12) ?
    C5B C6B N1B . . 115.22(12) ?
    N1B C7B N2B . . 114.03(11) ?
    N1B C7B S1B . . 127.76(10) ?
    N2B C7B S1B . . 118.21(9) ?
    O1B C8B N2B . . 123.30(12) ?
    O1B C8B C9B . . 120.59(12) ?
    N2B C8B C9B . . 116.07(11) ?
    C14B C9B C10B . . 120.33(12) ?
    C14B C9B C8B . . 120.58(11) ?
    C10B C9B C8B . . 118.70(11) ?
    C11B C10B C9B . . 120.02(12) ?
    C11B C10B H10B . . 120.0 ?
    C9B C10B H10B . . 120.0 ?
    C10B C11B C12B . . 119.78(12) ?
    C10B C11B H11B . . 120.1 ?
    C12B C11B H11B . . 120.1 ?
    C11B C12B C13B . . 120.11(12) ?
    C11B C12B H12B . . 119.9 ?
    C13B C12B H12B . . 119.9 ?
    C12B C13B C14B . . 120.44(11) ?
    C12B C13B C15B . . 122.76(11) ?
    C14B C13B C15B . . 116.80(11) ?
    C9B C14B C13B . . 119.13(11) ?
    C9B C14B H14B . . 120.4 ?
    C13B C14B H14B . . 120.4 ?
    O2B C15B N3B . . 123.07(11) ?
    O2B C15B C13B . . 121.40(11) ?
    N3B C15B C13B . . 115.51(11) ?
    N4B C16B N3B . . 115.10(11) ?
    N4B C16B S2B . . 127.79(10) ?
    N3B C16B S2B . . 117.11(9) ?
    C18B C17B C22B . . 119.87(12) ?
    C18B C17B N4B . . 124.05(12) ?
    C22B C17B N4B . . 116.07(12) ?
    C17B C18B C19B . . 119.62(13) ?
    C17B C18B H18B . . 120.2 ?
    C19B C18B H18B . . 120.2 ?
    C20B C19B C18B . . 120.66(13) ?
    C20B C19B H19B . . 119.7 ?
    C18B C19B H19B . . 119.7 ?
    C19B C20B C21B . . 119.51(12) ?
    C19B C20B H20B . . 120.2 ?
    C21B C20B H20B . . 120.2 ?
    C20B C21B C22B . . 120.21(13) ?
    C20B C21B H21B . . 119.9 ?
    C22B C21B H21B . . 119.9 ?
    C21B C22B C17B . . 120.00(13) ?
    C21B C22B H22B . . 120.0 ?
    C17B C22B H22B . . 120.0 ?
loop_
    _geom_torsion_atom_site_label_1
    _geom_torsion_atom_site_label_2
    _geom_torsion_atom_site_label_3
    _geom_torsion_atom_site_label_4
    _geom_torsion_site_symmetry_1
    _geom_torsion_site_symmetry_2
    _geom_torsion_site_symmetry_3
    _geom_torsion_site_symmetry_4
    _geom_torsion
    _geom_torsion_publ_flag
    C6A C1A C2A C3A . . . . 0.0(2) ?
    C1A C2A C3A C4A . . . . -0.1(3) ?
    C2A C3A C4A C5A . . . . 0.0(3) ?
    C3A C4A C5A C6A . . . . 0.3(3) ?
    C4A C5A C6A C1A . . . . -0.4(2) ?
    C4A C5A C6A N1A . . . . -179.49(15) ?
    C2A C1A C6A C5A . . . . 0.2(2) ?
    C2A C1A C6A N1A . . . . 179.43(14) ?
    C7A N1A C6A C5A . . . . -7.9(2) ?
    C7A N1A C6A C1A . . . . 172.97(14) ?
    C6A N1A C7A N2A . . . . 179.98(13) ?
    C6A N1A C7A S1A . . . . -0.6(2) ?
    C8A N2A C7A N1A . . . . 16.0(2) ?
    C8A N2A C7A S1A . . . . -163.55(11) ?
    C7A N2A C8A O1A . . . . -9.8(2) ?
    C7A N2A C8A C9A . . . . 170.61(13) ?
    O1A C8A C9A C10A . . . . 158.89(14) ?
    N2A C8A C9A C10A . . . . -21.56(19) ?
    O1A C8A C9A C14A . . . . -20.53(19) ?
    N2A C8A C9A C14A . . . . 159.02(12) ?
    C14A C9A C10A C11A . . . . -3.3(2) ?
    C8A C9A C10A C11A . . . . 177.33(13) ?
    C9A C10A C11A C12A . . . . 1.2(2) ?
    C10A C11A C12A C13A . . . . 1.9(2) ?
    C11A C12A C13A C14A . . . . -3.0(2) ?
    C11A C12A C13A C15A . . . . 179.14(14) ?
    C12A C13A C14A C9A . . . . 0.9(2) ?
    C15A C13A C14A C9A . . . . 178.63(13) ?
    C10A C9A C14A C13A . . . . 2.2(2) ?
    C8A C9A C14A C13A . . . . -178.41(12) ?
    C16A N3A C15A O2A . . . . 5.0(2) ?
    C16A N3A C15A C13A . . . . -175.77(13) ?
    C14A C13A C15A O2A . . . . -160.83(14) ?
    C12A C13A C15A O2A . . . . 17.0(2) ?
    C14A C13A C15A N3A . . . . 20.0(2) ?
    C12A C13A C15A N3A . . . . -162.26(13) ?
    C17A N4A C16A N3A . . . . 172.02(13) ?
    C17A N4A C16A S2A . . . . -7.3(2) ?
    C15A N3A C16A N4A . . . . -0.7(2) ?
    C15A N3A C16A S2A . . . . 178.72(11) ?
    C16A N4A C17A C22A . . . . -34.1(2) ?
    C16A N4A C17A C18A . . . . 151.23(14) ?
    C22A C17A C18A C19A . . . . 1.0(2) ?
    N4A C17A C18A C19A . . . . 175.86(13) ?
    C17A C18A C19A C20A . . . . 0.9(2) ?
    C18A C19A C20A C21A . . . . -1.8(2) ?
    C19A C20A C21A C22A . . . . 0.9(2) ?
    C20A C21A C22A C17A . . . . 1.0(2) ?
    C18A C17A C22A C21A . . . . -1.9(2) ?
    N4A C17A C22A C21A . . . . -176.41(13) ?
    C6B C1B C2B C3B . . . . 0.1(2) ?
    C1B C2B C3B C4B . . . . -0.9(3) ?
    C2B C3B C4B C5B . . . . 0.8(3) ?
    C3B C4B C5B C6B . . . . 0.1(2) ?
    C2B C1B C6B C5B . . . . 0.9(2) ?
    C2B C1B C6B N1B . . . . 176.40(14) ?
    C4B C5B C6B C1B . . . . -1.0(2) ?
    C4B C5B C6B N1B . . . . -176.88(14) ?
    C7B N1B C6B C1B . . . . 25.2(2) ?
    C7B N1B C6B C5B . . . . -159.13(15) ?
    C6B N1B C7B N2B . . . . -174.40(13) ?
    C6B N1B C7B S1B . . . . 6.4(2) ?
    C8B N2B C7B N1B . . . . -4.6(2) ?
    C8B N2B C7B S1B . . . . 174.65(11) ?
    C7B N2B C8B O1B . . . . -8.0(2) ?
    C7B N2B C8B C9B . . . . 169.91(12) ?
    O1B C8B C9B C14B . . . . 132.42(14) ?
    N2B C8B C9B C14B . . . . -45.53(18) ?
    O1B C8B C9B C10B . . . . -40.45(19) ?
    N2B C8B C9B C10B . . . . 141.60(13) ?
    C14B C9B C10B C11B . . . . 1.9(2) ?
    C8B C9B C10B C11B . . . . 174.82(13) ?
    C9B C10B C11B C12B . . . . -3.6(2) ?
    C10B C11B C12B C13B . . . . 1.2(2) ?
    C11B C12B C13B C14B . . . . 2.8(2) ?
    C11B C12B C13B C15B . . . . -177.36(13) ?
    C10B C9B C14B C13B . . . . 2.1(2) ?
    C8B C9B C14B C13B . . . . -170.64(12) ?
    C12B C13B C14B C9B . . . . -4.50(19) ?
    C15B C13B C14B C9B . . . . 175.69(12) ?
    C16B N3B C15B O2B . . . . 13.1(2) ?
    C16B N3B C15B C13B . . . . -168.35(12) ?
    C12B C13B C15B O2B . . . . -153.15(13) ?
    C14B C13B C15B O2B . . . . 26.65(18) ?
    C12B C13B C15B N3B . . . . 28.24(18) ?
    C14B C13B C15B N3B . . . . -151.96(12) ?
    C17B N4B C16B N3B . . . . 167.44(12) ?
    C17B N4B C16B S2B . . . . -12.7(2) ?
    C15B N3B C16B N4B . . . . -13.00(19) ?
    C15B N3B C16B S2B . . . . 167.09(11) ?
    C16B N4B C17B C18B . . . . 39.0(2) ?
    C16B N4B C17B C22B . . . . -142.51(14) ?
    C22B C17B C18B C19B . . . . 2.7(2) ?
    N4B C17B C18B C19B . . . . -178.90(13) ?
    C17B C18B C19B C20B . . . . 0.7(2) ?
    C18B C19B C20B C21B . . . . -2.7(2) ?
    C19B C20B C21B C22B . . . . 1.3(2) ?
    C20B C21B C22B C17B . . . . 2.1(2) ?
    C18B C17B C22B C21B . . . . -4.1(2) ?
    N4B C17B C22B C21B . . . . 177.38(13) ?
loop_
    _geom_hbond_atom_site_label_D
    _geom_hbond_atom_site_label_H
    _geom_hbond_atom_site_label_A
    _geom_hbond_site_symmetry_A
    _geom_hbond_distance_DH
    _geom_hbond_distance_HA
    _geom_hbond_distance_DA
    _geom_hbond_angle_DHA
    _geom_hbond_publ_flag
    N1A H1NA O1A . 0.83(2) 1.976(19) 2.6722(16) 140.9(19) yes
    N2A H2NA S2B 2_675 0.85(2) 2.59(2) 3.4201(12) 165.0(19) yes
    N3A H3NA O2B 2_665 0.864(19) 2.31(2) 2.9715(15) 133.3(18) yes
    N4A H4NA O2A . 0.90(2) 1.86(2) 2.6064(17) 138.2(18) yes
    N1B H1NB O1B . 0.86(2) 1.88(2) 2.6248(17) 144.5(19) yes
    N2B H2NB S1B 2_565 0.834(19) 2.71(2) 3.4961(12) 158.3(19) yes
    N3B H3NB S1A 2_675 0.84(2) 2.62(2) 3.4336(12) 163.0(18) yes
    N4B H4NB O2B . 0.87(2) 1.92(2) 2.6543(16) 141.1(19) yes
    C5A H5AA S1A . 0.95 2.51 3.1910(16) 129 yes
    C1B H1BA S1B . 0.95 2.68 3.2693(15) 121 yes
    C4B H4BA O2A 2_666 0.95 2.55 3.4819(18) 165 yes
    C10B H10B S2A 1_465 0.95 2.84 3.4570(15) 123 yes
    C11B H11B S2A 1_465 0.95 2.85 3.4687(15) 123 yes
    C14A H14A O2B 2_665 0.95 2.35 3.2700(17) 164 yes
    C14B H14B O1A 2_665 0.95 2.36 3.2897(17) 165 yes
_iucr_refine_instructions_details
;
TITL tp4_0m in P-1 (100K)
CELL 0.71073  11.1812  11.5623  16.4471 101.420  98.127 101.316
ZERR    4.00   0.0002   0.0002   0.0002   0.001   0.001   0.001
LATT  1
SFAC C H N O S
UNIT 88 72 16 8 8
TEMP -173.000
SIZE 0.112 0.325 0.465
L.S. 10
BOND $H
FMAP 2 1 60
OMIT -5 -3 1
OMIT -9 -6 7
OMIT -7 -5 1
OMIT -9 -6 5
OMIT -12 -9 11
OMIT 2 14 7
OMIT -9 -6 6
OMIT -10 -7 6
PLAN 20
ACTA
CONF
WGHT      0.0600      0.6660
FVAR       0.38191
S1A   5    0.568804    0.733033   -0.120897    11.00000    0.02851    0.01355 =
         0.01349    0.00214    0.00118    0.00880
S2A   5    0.874292    0.085334    0.226145    11.00000    0.02273    0.01587 =
         0.01760    0.00355    0.00616    0.00915
O1A   4    0.703032    0.430884   -0.023449    11.00000    0.02394    0.01194 =
         0.01444    0.00129    0.00225    0.00594
O2A   4    0.846385    0.453648    0.371571    11.00000    0.04295    0.01833 =
         0.01231    0.00175    0.00310    0.01211
N1A   3    0.585498    0.498163   -0.153038    11.00000    0.02242    0.01253 =
         0.01210    0.00135    0.00067    0.00674
N2A   3    0.639668    0.608678   -0.014097    11.00000    0.02151    0.01286 =
         0.01114    0.00090    0.00269    0.00779
N3A   3    0.850079    0.312004    0.254049    11.00000    0.02072    0.01377 =
         0.01133    0.00272    0.00273    0.00535
N4A   3    0.866937    0.233304    0.372798    11.00000    0.02510    0.01469 =
         0.01283    0.00351    0.00127    0.00684
C1A   1    0.558983    0.345418   -0.278444    11.00000    0.02907    0.01561 =
         0.01558    0.00237    0.00300    0.00562
AFIX  43
H1AA  2    0.593098    0.298533   -0.243973    11.00000   -1.20000
AFIX   0
C2A   1    0.522270    0.298741   -0.365050    11.00000    0.03926    0.01907 =
         0.01633   -0.00171    0.00282    0.00972
AFIX  43
H2AA  2    0.531370    0.220085   -0.389535    11.00000   -1.20000
AFIX   0
C3A   1    0.472457    0.366499   -0.415793    11.00000    0.03114    0.02445 =
         0.01303   -0.00024    0.00192    0.00680
AFIX  43
H3AA  2    0.447455    0.334771   -0.475007    11.00000   -1.20000
AFIX   0
C4A   1    0.459532    0.480527   -0.379455    11.00000    0.03961    0.02551 =
         0.01566    0.00312   -0.00337    0.01245
AFIX  43
H4AA  2    0.425431    0.527086   -0.414198    11.00000   -1.20000
AFIX   0
C5A   1    0.495575    0.528664   -0.292724    11.00000    0.03761    0.02124 =
         0.01568   -0.00152   -0.00470    0.01371
AFIX  43
H5AA  2    0.485805    0.607174   -0.268525    11.00000   -1.20000
AFIX   0
C6A   1    0.545956    0.460723   -0.241958    11.00000    0.01667    0.01452 =
         0.01145    0.00080    0.00159    0.00268
C7A   1    0.597171    0.605392   -0.099133    11.00000    0.01591    0.01305 =
         0.01209    0.00159    0.00175    0.00363
C8A   1    0.696416    0.528431    0.019272    11.00000    0.01568    0.01253 =
         0.01314    0.00323    0.00309    0.00345
C9A   1    0.748728    0.568187    0.111672    11.00000    0.01679    0.01231 =
         0.01293    0.00202    0.00218    0.00447
C10A  1    0.778076    0.689805    0.154995    11.00000    0.02341    0.01231 =
         0.01665    0.00258   -0.00007    0.00535
AFIX  43
H10A  2    0.768142    0.750713    0.125096    11.00000   -1.20000
AFIX   0
C11A  1    0.821794    0.722174    0.241740    11.00000    0.03028    0.01282 =
         0.01701   -0.00045   -0.00201    0.00542
AFIX  43
H11A  2    0.840207    0.804805    0.271344    11.00000   -1.20000
AFIX   0
C12A  1    0.838322    0.633079    0.284714    11.00000    0.02738    0.01503 =
         0.01395    0.00048   -0.00110    0.00528
AFIX  43
H12A  2    0.865796    0.654758    0.344213    11.00000   -1.20000
AFIX   0
C13A  1    0.814966    0.511538    0.241376    11.00000    0.01783    0.01317 =
         0.01333    0.00274    0.00213    0.00427
C14A  1    0.769092    0.478497    0.154549    11.00000    0.01678    0.01143 =
         0.01291    0.00141    0.00228    0.00364
AFIX  43
H14A  2    0.751855    0.395997    0.124836    11.00000   -1.20000
AFIX   0
C15A  1    0.837845    0.423669    0.294262    11.00000    0.02011    0.01450 =
         0.01329    0.00257    0.00148    0.00427
C16A  1    0.864241    0.212777    0.289483    11.00000    0.01365    0.01495 =
         0.01478    0.00452    0.00227    0.00383
C17A  1    0.865650    0.150438    0.425920    11.00000    0.01952    0.01769 =
         0.01476    0.00471    0.00398    0.00727
C18A  1    0.924752    0.199107    0.509875    11.00000    0.02423    0.01973 =
         0.01550    0.00479    0.00351    0.00577
AFIX  43
H18A  2    0.967431    0.282041    0.527509    11.00000   -1.20000
AFIX   0
C19A  1    0.921107    0.126193    0.567587    11.00000    0.02745    0.02545 =
         0.01470    0.00682    0.00602    0.00750
AFIX  43
H19A  2    0.960329    0.159707    0.624888    11.00000   -1.20000
AFIX   0
C20A  1    0.860623    0.004991    0.542012    11.00000    0.02642    0.02563 =
         0.02152    0.01261    0.01135    0.00830
AFIX  43
H20A  2    0.860246   -0.045370    0.581183    11.00000   -1.20000
AFIX   0
C21A  1    0.800236   -0.042799    0.458424    11.00000    0.02668    0.02042 =
         0.02444    0.00900    0.00959    0.00575
AFIX  43
H21A  2    0.757717   -0.125794    0.441050    11.00000   -1.20000
AFIX   0
C22A  1    0.801398    0.029468    0.400060    11.00000    0.02273    0.01901 =
         0.01725    0.00413    0.00347    0.00427
AFIX  43
H22A  2    0.758941   -0.003303    0.343375    11.00000   -1.20000
AFIX   0
S1B   5    0.040571    0.370645    0.079392    11.00000    0.02706    0.01150 =
         0.01460    0.00244   -0.00134    0.00189
S2B   5    0.480594    1.193060   -0.115593    11.00000    0.02636    0.01142 =
         0.02377    0.00421    0.01465    0.00391
O1B   4    0.134622    0.752571    0.247568    11.00000    0.03306    0.01557 =
         0.01225    0.00261    0.00737    0.00555
O2B   4    0.306002    0.816583   -0.086767    11.00000    0.02253    0.01174 =
         0.01442    0.00200    0.00677    0.00480
N1B   3    0.131880    0.521873    0.233332    11.00000    0.02065    0.01260 =
         0.01269    0.00343    0.00165    0.00343
N2B   3    0.088890    0.609638    0.122301    11.00000    0.02023    0.01307 =
         0.01064    0.00361    0.00321    0.00357
N3B   3    0.367211    1.023999   -0.049566    11.00000    0.01734    0.01039 =
         0.01148    0.00093    0.00606    0.00221
N4B   3    0.450422    0.950539   -0.164797    11.00000    0.01742    0.01233 =
         0.01288    0.00227    0.00603    0.00397
C1B   1    0.185860    0.330481    0.254901    11.00000    0.02360    0.01758 =
         0.01778    0.00551    0.00148    0.00584
AFIX  43
H1BA  2    0.186017    0.302793    0.196552    11.00000   -1.20000
AFIX   0
C2B   1    0.215093    0.261096    0.311786    11.00000    0.03284    0.01822 =
         0.02494    0.00816   -0.00200    0.00664
AFIX  43
H2BA  2    0.235348    0.185720    0.292040    11.00000   -1.20000
AFIX   0
C3B   1    0.214887    0.301256    0.397357    11.00000    0.03140    0.02374 =
         0.02313    0.01267   -0.00434    0.00040
AFIX  43
H3BA  2    0.233750    0.252807    0.435609    11.00000   -1.20000
AFIX   0
C4B   1    0.187235    0.411601    0.426589    11.00000    0.03364    0.02925 =
         0.01516    0.00853    0.00081    0.00260
AFIX  43
H4BA  2    0.188146    0.439605    0.485063    11.00000   -1.20000
AFIX   0
C5B   1    0.158128    0.481482    0.370435    11.00000    0.02956    0.02160 =
         0.01473    0.00434    0.00243    0.00660
AFIX  43
H5BA  2    0.139234    0.557433    0.390506    11.00000   -1.20000
AFIX   0
C6B   1    0.156574    0.440215    0.284296    11.00000    0.01624    0.01625 =
         0.01388    0.00585    0.00081    0.00268
C7B   1    0.090484    0.503243    0.150290    11.00000    0.01576    0.01312 =
         0.01375    0.00432    0.00353    0.00343
C8B   1    0.116359    0.726632    0.169820    11.00000    0.01605    0.01275 =
         0.01398    0.00308    0.00519    0.00333
C9B   1    0.127755    0.823654    0.122030    11.00000    0.01579    0.01113 =
         0.01311    0.00267    0.00443    0.00263
C10B  1    0.081630    0.925590    0.149734    11.00000    0.02032    0.01498 =
         0.01712    0.00348    0.00891    0.00549
AFIX  43
H10B  2    0.037872    0.928914    0.195313    11.00000   -1.20000
AFIX   0
C11B  1    0.099785    1.022051    0.110606    11.00000    0.02005    0.01274 =
         0.02178    0.00389    0.00919    0.00647
AFIX  43
H11B  2    0.064442    1.089316    0.127188    11.00000   -1.20000
AFIX   0
C12B  1    0.169850    1.019786    0.047107    11.00000    0.01789    0.01229 =
         0.01640    0.00421    0.00508    0.00395
AFIX  43
H12B  2    0.183769    1.086325    0.021035    11.00000   -1.20000
AFIX   0
C13B  1    0.219674    0.920080    0.021659    11.00000    0.01537    0.01039 =
         0.01140    0.00159    0.00326    0.00212
C14B  1    0.195284    0.819615    0.056841    11.00000    0.01551    0.01039 =
         0.01186    0.00142    0.00329    0.00353
AFIX  43
H14B  2    0.224293    0.749348    0.036662    11.00000   -1.20000
AFIX   0
C15B  1    0.299792    0.914223   -0.043290    11.00000    0.01611    0.01211 =
         0.01018    0.00272    0.00271    0.00364
C16B  1    0.433191    1.048318   -0.113116    11.00000    0.01370    0.01324 =
         0.01142    0.00305    0.00318    0.00380
C17B  1    0.492383    0.942546   -0.242931    11.00000    0.01528    0.01414 =
         0.01227    0.00271    0.00390    0.00569
C18B  1    0.584976    1.029754   -0.258417    11.00000    0.01780    0.01496 =
         0.01700    0.00149    0.00637    0.00199
AFIX  43
H18B  2    0.625723    1.099627   -0.215174    11.00000   -1.20000
AFIX   0
C19B  1    0.618012    1.014363   -0.337853    11.00000    0.02493    0.01999 =
         0.01948    0.00549    0.01174    0.00605
AFIX  43
H19B  2    0.682118    1.073672   -0.348327    11.00000   -1.20000
AFIX   0
C20B  1    0.558233    0.913376   -0.401683    11.00000    0.02524    0.02441 =
         0.01591    0.00363    0.00962    0.00689
AFIX  43
H20B  2    0.578713    0.905126   -0.456341    11.00000   -1.20000
AFIX   0
C21B  1    0.468332    0.824505   -0.385153    11.00000    0.02288    0.02222 =
         0.01553   -0.00258    0.00547    0.00473
AFIX  43
H21B  2    0.428259    0.754312   -0.428309    11.00000   -1.20000
AFIX   0
C22B  1    0.436625    0.837815   -0.305545    11.00000    0.01731    0.01499 =
         0.01793    0.00032    0.00618    0.00285
AFIX  43
H22B  2    0.376992    0.775544   -0.293863    11.00000   -1.20000
AFIX   0
H1NA  2    0.609819    0.446525   -0.130640    11.00000    0.02248
H2NA  2    0.624380    0.666261    0.020814    11.00000    0.02637
H3NA  2    0.845865    0.297371    0.200027    11.00000    0.02302
H4NA  2    0.869029    0.309823    0.399550    11.00000    0.03455
H1NB  2    0.142587    0.596287    0.259925    11.00000    0.03004
H2NB  2    0.072370    0.602194    0.070193    11.00000    0.02747
H3NB  2    0.366245    1.083885   -0.011489    11.00000    0.02652
H4NB  2    0.413194    0.881424   -0.156207    11.00000    0.02736
HKLF 4
REM  tp4_0m in P-1 (100K)
REM R1 =  0.0443 for  11642 Fo > 4sig(Fo)  and  0.0591 for all  14580 data
REM    573 parameters refined using      0 restraints
END
REM Highest difference peak  0.531,  deepest hole -0.282,  1-sigma level  0.074
Q1    1   0.1119  0.8796  0.1405  11.00000  0.05    0.53
Q2    1   0.7226  0.5428  0.0622  11.00000  0.05    0.49
Q3    1   0.4785  0.4995 -0.3356  11.00000  0.05    0.48
Q4    1   0.8234 -0.0074  0.5026  11.00000  0.05    0.48
Q5    1   0.5276  0.3169 -0.3207  11.00000  0.05    0.47
Q6    1   0.0868  0.5623  0.1412  11.00000  0.05    0.47
Q7    1   0.1220  0.7706  0.1444  11.00000  0.05    0.47
Q8    1   0.5271  0.9836 -0.2600  11.00000  0.05    0.46
Q9    1   0.1445  1.0147  0.0808  11.00000  0.05    0.46
Q10   1   0.6020  1.0114 -0.3001  11.00000  0.05    0.45
Q11   1   0.4426  0.9987 -0.1407  11.00000  0.05    0.45
Q12   1   0.1622  0.4609  0.3227  11.00000  0.05    0.45
Q13   1   0.8315  0.6788  0.2604  11.00000  0.05    0.45
Q14   1   0.8184  0.4683  0.2618  11.00000  0.05    0.44
Q15   1   0.5943  0.5558 -0.1335  11.00000  0.05    0.44
Q16   1   0.1880  0.9622  0.0344  11.00000  0.05    0.44
Q17   1   0.7912  0.4854  0.1978  11.00000  0.05    0.44
Q18   1   0.8240  0.5675  0.2597  11.00000  0.05    0.44
Q19   1   0.5427  0.4027 -0.2614  11.00000  0.05    0.44
Q20   1   0.6605  0.5599 -0.0008  11.00000  0.05    0.43
;
data_New_Global_Publ_Block
_journal_date_recd_electronic     2013-07-02
_journal_date_accepted     2013-07-22
_journal_name_full     'Acta Crystallographica, Section E'
_journal_year     2013
_journal_volume     69
_journal_issue      9
_journal_page_first     o1374
_journal_page_last     o1375
_journal_paper_category     QO
_journal_paper_doi     10.1107/S1600536813020163
_journal_coeditor_code     HB7103
_publ_contact_author_name     'Mohd Mustaqim Rosli'
_publ_contact_author_address
;
X-ray Crystallography Unit
School of Physics
Universiti Sains Malaysia
11800 USM
Penang
Malaysia
;
_publ_contact_author_email     'mustaqim@usm.my'
_publ_contact_author_fax     '6046579150'
_publ_contact_author_phone     '6046535324'
_publ_section_title
;
<i>N</i>,<i>N</i>'-Bis(phenylcarbamothioyl)benzene-1,3-dicarboxamide
;
loop_
    _publ_author_name
    _publ_author_footnote
    _publ_author_address
    'Ngaini, Zainab'
;
Additional correspondence author, e-mail: zngaini@frst.unimas.my.
;
;
Department of Chemistry
Faculty of Resource Science and Technology
Universiti Malaysia Sarawak
94300 Kota Samarahan
Sarawak
Malaysia
;
    'Mohd Ariff, Maya Asyikin' .
;
Department of Chemistry
Faculty of Resource Science and Technology
Universiti Malaysia Sarawak
94300 Kota Samarahan
Sarawak
Malaysia
;
    'Wan Zullkiplee, Wan Sharifatun Handayani' .
;
Department of Chemistry
Faculty of Resource Science and Technology
Universiti Malaysia Sarawak
94300 Kota Samarahan
Sarawak
Malaysia
;
    'Hussain, Hasnain' .
;
Department of Molecular Biology
Faculty of Resource Science and Technology
Universiti Malaysia Sarawak
94300 Kota Samarahan
Sarawak
Malaysia
;
    'Rosli, Mohd Mustaqim' .
;
X-ray Crystallography Unit
School of Physics
Universiti Sains Malaysia
11800 USM
Penang
Malaysia
;
