# Supplementary material for: N,N′-Bis(phenyl­carbamo­thio­yl)benzene-1,3-dicarboxamide
Source: Acta Crystallogr Sect E Struct Rep Online. 2013 Aug 3;69(Pt 9):o1374–5. doi: 10.1107/S1600536813020163 (PMC3884437; doi:10.1107/S1600536813020163)
Supplement: Supplementary file 2 [file e-69-o1374-Isup2.hkl]

# 
# h,k,l, Fc-squared, Fo-squared, sigma(Fo-squared) and status flag 
# 
data_I
_shelx_title ' tp4_0m in P-1 (100K)' 
_shelx_refln_list_code          4 
_shelx_F_calc_maximum      256.46 
_exptl_crystal_F_000       904.00 
_reflns_d_resolution_high  0.6575 
 
loop_ 
 _symmetry_equiv_pos_as_xyz 
 'x, y, z' 
 '-x, -y, -z' 
 
_cell_length_a    11.1812 
_cell_length_b    11.5623 
_cell_length_c    16.4471 
_cell_angle_alpha 101.420 
_cell_angle_beta   98.127 
_cell_angle_gamma 101.316 
 
_shelx_F_squared_multiplier     1.000 
 
loop_ 
 _refln_index_h 
 _refln_index_k 
 _refln_index_l 
 _refln_F_squared_calc 
 _refln_F_squared_meas 
 _refln_F_squared_sigma 
 _refln_observed_status 
   1   0   0        1.28       -0.23      0.23 o 
   2   0   0      708.10      691.01     18.82 o 
   3   0   0    64525.44    63338.07    709.91 o 
   4   0   0     5711.69     5883.62     69.36 o 
   5   0   0      122.40      115.06      5.01 o 
   6   0   0      252.96      266.86      7.50 o 
   7   0   0     1493.44     1534.78     28.66 o 
   8   0   0      186.77      242.56      9.36 o 
   9   0   0       75.28       75.36      6.24 o 
  10   0   0       49.28       50.36      4.76 o 
  11   0   0      341.10      344.62     15.71 o 
  12   0   0      366.64      384.45     17.51 o 
  13   0   0        0.09        5.52      6.41 o 
  14   0   0      151.63      133.02     17.39 o 
  15   0   0       63.73       57.38     20.53 o 
  16   0   0       53.52       59.95     21.81 o 
 -16   1   0        0.30      -13.93     13.93 o 
 -15   1   0      134.78      122.63     24.56 o 
 -14   1   0      124.01      139.40     24.73 o 
 -13   1   0       52.68       60.69     17.56 o 
 -12   1   0        9.18       11.23      3.72 o 
 -11   1   0       29.77       23.18      4.46 o 
 -10   1   0        7.98       19.14      4.12 o 
  -9   1   0      334.96      333.72     12.19 o 
  -8   1   0       98.47      107.58      6.46 o 
  -7   1   0      438.23      498.73     17.94 o 
  -6   1   0     3145.07     3401.16     40.84 o 
  -5   1   0     1754.28     1884.65     22.01 o 
  -4   1   0     5956.07     6572.99     67.21 o 
  -3   1   0     2230.03     2374.24     30.89 o 
  -2   1   0     3615.49     3910.46     39.49 o 
  -1   1   0     3467.51     3687.47     50.81 o 
   0   1   0     1162.60     1136.62     28.90 o 
   1   1   0      120.65      119.02      4.12 o 
   3   1   0     3558.59     3846.06     78.76 o 
   4   1   0      752.57      770.77     12.40 o 
   5   1   0     4666.57     4759.26     48.84 o 
   6   1   0     7174.46     7665.08     77.08 o 
   7   1   0     1550.28     1630.16     24.21 o 
   8   1   0      294.83      283.40     13.77 o 
   9   1   0      723.87      766.83     23.25 o 
  10   1   0      586.72      582.23     19.12 o 
  11   1   0       35.56       33.41      7.37 o 
  12   1   0      490.86      484.45     19.78 o 
  13   1   0      473.41      519.53     33.58 o 
  14   1   0      138.15      172.07     19.16 o 
 -16   2   0       11.70       17.30     17.28 o 
 -15   2   0        8.22      -13.87     13.87 o 
 -14   2   0       24.02        2.54     13.87 o 
 -13   2   0      398.67      412.23     39.95 o 
 -12   2   0       74.36       81.95     19.13 o 
 -11   2   0        3.22        0.16      3.48 o 
 -10   2   0      192.21      186.19      9.39 o 
  -9   2   0      310.95      341.47     12.98 o 
  -8   2   0      143.49      151.91      7.32 o 
  -7   2   0       34.95       29.74      3.42 o 
  -6   2   0      581.04      618.44     11.44 o 
  -5   2   0       74.50       93.76      4.68 o 
  -4   2   0     1398.32     1369.02     21.41 o 
  -3   2   0      312.19      362.52      9.01 o 
  -2   2   0     5173.52     5759.02     82.10 o 
  -1   2   0    14385.33    12003.31    230.98 o 
   0   2   0     7514.57     8022.48    126.99 o 
   2   2   0      322.10      413.11      8.62 o 
   3   2   0     1088.23      686.60     19.81 o 
   4   2   0      616.36      702.92     22.43 o 
   5   2   0      107.81      138.98     14.03 o 
   6   2   0      302.43      318.36     11.72 o 
   7   2   0       69.60       73.55      7.99 o 
   8   2   0       96.00       86.24     11.31 o 
   9   2   0       74.05       75.19     10.11 o 
  10   2   0      490.11      460.61     21.67 o 
  11   2   0      403.05      417.41     22.10 o 
  12   2   0        5.92        5.47      7.15 o 
  13   2   0        7.91        2.36      9.19 o 
  14   2   0      165.94      131.39     17.66 o 
  15   2   0      209.61      213.79     22.49 o 
 -16   3   0       10.29       27.10     18.46 o 
 -15   3   0      385.64      433.46     35.73 o 
 -14   3   0       43.84       44.31      8.84 o 
 -13   3   0       45.15       35.55      8.47 o 
 -12   3   0        1.09       -6.58      9.13 o 
 -11   3   0        8.91        2.05      5.58 o 
 -10   3   0      274.71      262.09     30.18 o 
  -9   3   0      386.72      392.24     15.42 o 
  -8   3   0      155.25      191.65      8.66 o 
  -7   3   0      102.87      144.03      7.06 o 
  -6   3   0      252.77      198.12     11.43 o 
  -5   3   0     1517.54     1549.30     19.84 o 
  -4   3   0        8.91        9.32      2.02 o 
  -3   3   0      979.02     1080.02     13.25 o 
  -2   3   0        0.01        0.37      1.86 o 
  -1   3   0       42.71       45.81      5.78 o 
   0   3   0       28.22       41.03      3.89 o 
   2   3   0       49.17       58.73      2.87 o 
   3   3   0      301.23      300.89     11.35 o 
   4   3   0      660.97      669.04     21.78 o 
   5   3   0     6887.97     7503.95    151.93 o 
   6   3   0     1168.86     1116.28     32.65 o 
   7   3   0      401.31      413.18     21.78 o 
   8   3   0      773.48      808.98     26.54 o 
   9   3   0      395.71      440.00     37.14 o 
  10   3   0        0.01        4.90      5.83 o 
  11   3   0      105.37       87.44     12.52 o 
  12   3   0       43.50       40.21      9.92 o 
  13   3   0      225.49      207.79     20.45 o 
  14   3   0        3.68       14.27      8.83 o 
  15   3   0        2.22       -0.53     10.32 o 
 -16   4   0       64.88       69.95     10.65 o 
 -15   4   0       42.81       26.26      8.53 o 
 -14   4   0      437.00      412.98     20.27 o 
 -13   4   0      199.14      183.34     19.00 o 
 -12   4   0      508.65      538.39     38.25 o 
 -11   4   0      177.86      183.98     19.76 o 
 -10   4   0      392.04      397.96     14.96 o 
  -9   4   0      151.22      168.83      9.74 o 
  -8   4   0      183.75      188.46      7.19 o 
  -7   4   0      984.20     1024.69     19.34 o 
  -6   4   0      108.50      115.28      7.59 o 
  -5   4   0      284.98      270.63      7.07 o 
  -4   4   0     1574.45     1747.51     20.36 o 
  -3   4   0     5613.66     6139.14    100.12 o 
  -2   4   0       67.69       57.10      3.08 o 
  -1   4   0       93.84      110.27      3.42 o 
   0   4   0     4875.87     5521.91     99.46 o 
   1   4   0     4946.41     5499.80     86.25 o 
   2   4   0     1168.44     1440.66     21.75 o 
   3   4   0     3268.06     3604.64     52.67 o 
   4   4   0      219.45      214.83     14.35 o 
   5   4   0      255.76      277.14     10.70 o 
   6   4   0      135.47      133.96     13.25 o 
   7   4   0       69.17       74.06      9.14 o 
   8   4   0        8.07        0.27      4.16 o 
   9   4   0      976.61      973.32     31.59 o 
  10   4   0        6.84        7.83      6.31 o 
  11   4   0      119.75      134.75     15.47 o 
  12   4   0       27.59       36.54     10.28 o 
  13   4   0      204.60      222.63     21.33 o 
  14   4   0        2.02        5.34      8.70 o 
  15   4   0        5.98        6.92      9.80 o 
 -16   5   0       13.03       17.43      7.94 o 
 -15   5   0        5.03        1.70      6.78 o 
 -14   5   0        2.45        3.91      6.89 o 
 -13   5   0        0.11       -4.23      4.23 o 
 -12   5   0      415.39      203.59     22.91 o 
 -11   5   0      264.50      256.75     16.89 o 
 -10   5   0       13.84        9.32      4.83 o 
  -9   5   0     4450.69     4618.13     59.21 o 
  -8   5   0        0.76        1.71      3.16 o 
  -7   5   0      501.22      404.95     11.60 o 
  -6   5   0      964.24      946.24     16.38 o 
  -5   5   0       37.75       31.11      4.38 o 
  -4   5   0      537.59      706.45     12.86 o 
  -3   5   0      418.54      491.39     17.57 o 
  -2   5   0      572.87      554.20     11.80 o 
  -1   5   0      325.14      284.34      5.95 o 
   0   5   0       58.22       64.38      6.53 o 
   1   5   0       12.39       10.45      2.44 o 
   2   5   0     2574.76     2668.34     33.15 o 
   3   5   0     1265.01     1339.29     20.04 o 
   4   5   0      548.92      471.53     13.02 o 
   5   5   0      300.41      276.50     14.95 o 
   6   5   0      363.35      354.43     15.44 o 
   7   5   0      184.66      192.50     12.94 o 
   8   5   0      127.53      103.43     11.34 o 
   9   5   0        6.44        9.61      5.50 o 
  10   5   0        0.84       -1.23      5.00 o 
  11   5   0      495.50      508.16     25.45 o 
  12   5   0      197.45      189.98     28.71 o 
  13   5   0        0.09       13.32      8.35 o 
  14   5   0      218.16      211.46     22.11 o 
 -16   6   0      269.12      295.71     19.73 o 
 -15   6   0       23.93       14.03      8.06 o 
 -14   6   0      241.87      255.30     18.93 o 
 -13   6   0      205.54      230.57     23.46 o 
 -12   6   0       12.30       10.60      7.58 o 
 -11   6   0      382.80      393.43     22.02 o 
 -10   6   0       41.82       43.01      6.20 o 
  -9   6   0      439.31      480.58     14.21 o 
  -8   6   0        0.55        1.07      3.09 o 
  -7   6   0       80.80       89.86      6.36 o 
  -6   6   0      566.90      564.44      9.24 o 
  -5   6   0        4.56        7.28      3.63 o 
  -4   6   0     1094.48     1101.97     21.02 o 
  -3   6   0      326.39      237.60     19.51 o 
  -2   6   0      760.06      783.20     13.38 o 
  -1   6   0      356.56      437.09      7.58 o 
   0   6   0       16.31       62.02      3.04 o 
   1   6   0      330.30      305.52      6.40 o 
   2   6   0       35.90       52.35      2.65 o 
   3   6   0     1105.83     1295.78     18.56 o 
   4   6   0        1.68        3.13      1.89 o 
   5   6   0       58.30       57.04      9.24 o 
   6   6   0      162.34      157.60     17.58 o 
   7   6   0      852.40      770.04    134.35 o 
   8   6   0       62.42       69.17     10.01 o 
   9   6   0     1357.27     1314.50     38.83 o 
  10   6   0      115.97      120.74     14.36 o 
  11   6   0       12.02        9.41      6.98 o 
  12   6   0       12.60       10.78      8.03 o 
  13   6   0        3.54        1.35      7.32 o 
 -16   7   0       31.30       23.66      9.52 o 
 -15   7   0       10.60       17.43      9.91 o 
 -14   7   0        0.38        8.83     10.69 o 
 -13   7   0      206.80      236.85     17.43 o 
 -12   7   0       69.09       73.32     10.24 o 
 -11   7   0      757.72      756.35     21.84 o 
 -10   7   0      231.74      218.08     11.16 o 
  -9   7   0        0.13        1.26      3.46 o 
  -8   7   0      523.65      490.43     12.42 o 
  -7   7   0       39.96       45.89      6.36 o 
  -6   7   0      140.39      129.83      9.45 o 
  -5   7   0        5.19        6.23      2.50 o 
  -4   7   0      180.68      159.86     10.93 o 
  -3   7   0      167.17      204.58      6.27 o 
  -2   7   0       32.79       39.23      3.78 o 
  -1   7   0      201.15      184.51      5.13 o 
   0   7   0      952.37      886.86     13.46 o 
   1   7   0        1.53        2.28      1.30 o 
   2   7   0     4877.03     5087.97     49.82 o 
   3   7   0      591.50      617.63     10.46 o 
   4   7   0      808.34      766.37     23.98 o 
   5   7   0     1799.73     1871.63     40.62 o 
   6   7   0       19.66       21.09     12.85 o 
   7   7   0      410.38      407.63     18.60 o 
   8   7   0      135.79      123.14     22.77 o 
   9   7   0        8.73        6.65      5.49 o 
  10   7   0       80.77       75.93     11.91 o 
  11   7   0        2.98        4.51      7.94 o 
  12   7   0      109.67      124.95     16.86 o 
  13   7   0        9.78        4.09      8.28 o 
 -16   8   0       31.29       41.13      9.86 o 
 -15   8   0       18.58       25.52      8.80 o 
 -14   8   0       14.39        7.84      7.58 o 
 -13   8   0      659.25      662.64     23.67 o 
 -12   8   0       62.21       56.20      7.97 o 
 -11   8   0       46.30       49.79     11.17 o 
 -10   8   0      106.56      122.69     11.80 o 
  -9   8   0        7.92       14.29      5.29 o 
  -8   8   0       27.74       21.11      5.78 o 
  -7   8   0      469.66      479.80     16.67 o 
  -6   8   0      883.69      826.19     28.49 o 
  -5   8   0      249.61      229.62     21.99 o 
  -4   8   0     2151.59     2212.60     51.64 o 
  -3   8   0     1839.64     1730.05     31.52 o 
  -2   8   0     1041.64     1056.43     14.59 o 
  -1   8   0     2854.28     2728.69     33.79 o 
   0   8   0      101.00      102.85      4.59 o 
   1   8   0        0.25        1.62      1.85 o 
   2   8   0       47.08       53.44      5.30 o 
   3   8   0      413.19      430.09     10.16 o 
   4   8   0      345.42      309.35     10.28 o 
   5   8   0      931.41      926.57     26.59 o 
   6   8   0      447.23      433.01     18.63 o 
   7   8   0      438.99      420.09     19.39 o 
   8   8   0        0.26       -4.70      9.33 o 
   9   8   0       13.34        2.68     10.21 o 
  10   8   0      316.30      315.96     21.35 o 
  11   8   0       16.29       21.40      8.47 o 
  12   8   0        0.11       -0.36      7.30 o 
 -15   9   0        5.11       -4.85      9.86 o 
 -14   9   0       43.99       59.94     16.98 o 
 -13   9   0       90.97       94.06     15.00 o 
 -12   9   0       14.31       18.07      8.89 o 
 -11   9   0        4.41       -4.13      5.12 o 
 -10   9   0       25.58       20.23      6.74 o 
  -9   9   0      630.07      595.23     21.38 o 
  -8   9   0     1616.14     1686.94     48.34 o 
  -7   9   0      604.51      618.53     26.77 o 
  -6   9   0      166.15      132.95     13.99 o 
  -5   9   0      441.31      440.30     20.11 o 
  -4   9   0      350.37      186.96     15.14 o 
  -3   9   0      286.12      292.07     19.82 o 
  -2   9   0      177.92      181.50      8.65 o 
  -1   9   0     2081.66     2047.95     28.21 o 
   0   9   0     1855.50     1833.24     25.66 o 
   1   9   0       29.90       45.26      3.91 o 
   2   9   0     1821.63     1864.72     32.00 o 
   3   9   0       16.83       23.30      3.52 o 
   4   9   0      845.77      815.64     24.09 o 
   5   9   0        0.41        4.19      3.99 o 
   6   9   0      200.89      210.03     24.02 o 
   7   9   0       46.64       52.65      8.99 o 
   8   9   0        0.87       -4.17      4.17 o 
   9   9   0        6.54       -4.01      4.53 o 
  10   9   0       80.07       67.83     12.35 o 
  11   9   0        3.11        1.63      7.04 o 
 -15  10   0        0.01        6.66     11.61 o 
 -14  10   0       35.40       43.83     16.85 o 
 -13  10   0       39.61       47.12     12.14 o 
 -12  10   0        5.48        0.99      6.29 o 
 -11  10   0      133.15      130.12     18.27 o 
 -10  10   0      615.91      615.72     30.99 o 
  -9  10   0       36.15       33.66      9.93 o 
  -8  10   0      109.43      119.66     15.43 o 
  -7  10   0     3075.69     3016.36     69.31 o 
  -6  10   0       16.96       19.32     10.21 o 
  -5  10   0     1073.70     1076.88     34.12 o 
  -4  10   0        7.10       10.45      9.82 o 
  -3  10   0      415.50      428.22     18.62 o 
  -2  10   0      397.95      402.16     23.27 o 
  -1  10   0      119.87      117.39      8.34 o 
   0  10   0      259.86      271.29     11.05 o 
   1  10   0        7.75       15.55      5.37 o 
   2  10   0      538.39      582.88     21.84 o 
   3  10   0      153.07      136.85      9.57 o 
   4  10   0      149.21      116.82     10.92 o 
   5  10   0        5.09       24.98      6.18 o 
   6  10   0      114.90      132.74     12.91 o 
   7  10   0       27.26       25.24     14.29 o 
   8  10   0     1036.80     1018.10     34.66 o 
   9  10   0       30.23       28.06      7.97 o 
  10  10   0      114.32       85.28     24.60 o 
  11  10   0       54.03       77.10     24.88 o 
 -15  11   0       25.64       17.94     13.73 o 
 -14  11   0       12.00       38.59     21.06 o 
 -13  11   0       52.41       60.22     13.40 o 
 -12  11   0      378.06      410.11     22.63 o 
 -11  11   0       20.24       15.81      9.73 o 
 -10  11   0      162.82      212.40     22.05 o 
  -9  11   0      263.81      313.31     25.78 o 
  -8  11   0        0.48       -2.19      6.11 o 
  -7  11   0     1140.72     1103.07     38.65 o 
  -6  11   0        2.21        4.55      5.42 o 
  -5  11   0      697.58      572.64     54.09 o 
  -4  11   0       66.57       58.35     12.11 o 
  -3  11   0        0.30       -0.57      3.91 o 
  -2  11   0      393.54      387.49     22.13 o 
  -1  11   0      217.29      256.81     13.93 o 
   0  11   0     1593.48     1593.26     31.07 o 
   1  11   0      276.19      274.55     11.76 o 
   2  11   0      252.63      250.51     12.98 o 
   3  11   0      151.66      149.55     15.72 o 
   4  11   0       22.81       34.23     14.19 o 
   5  11   0       81.91       85.18     13.63 o 
   6  11   0      151.49      163.38     27.96 o 
   7  11   0       33.39       11.56      9.96 o 
   8  11   0        1.12        5.10      6.36 o 
   9  11   0       25.81       41.60     14.63 o 
  10  11   0        1.13       13.14     15.69 o 
 -14  12   0       25.53       33.89     11.71 o 
 -13  12   0       18.78       10.39     16.56 o 
 -12  12   0       51.46       67.62     15.46 o 
 -11  12   0      259.40      272.57     26.23 o 
 -10  12   0       34.42       33.34     10.93 o 
  -9  12   0     1445.54     1428.64     49.44 o 
  -8  12   0        1.43        5.16      7.14 o 
  -7  12   0      608.77      622.12     29.25 o 
  -6  12   0      563.91      537.78     26.17 o 
  -5  12   0      187.53      207.15     31.76 o 
  -4  12   0     1456.66     1399.83     41.06 o 
  -3  12   0      161.63      189.61     18.23 o 
  -2  12   0      117.02       90.98     10.84 o 
  -1  12   0       58.56       70.26      9.12 o 
   0  12   0       22.56       17.80      7.09 o 
   1  12   0        2.30        0.43      6.12 o 
   2  12   0     1003.99     1003.23     31.04 o 
   3  12   0      644.90      665.61     22.81 o 
   4  12   0       73.95       75.73      9.94 o 
   5  12   0      126.01      144.19     13.60 o 
   6  12   0        6.92       14.44      6.24 o 
   7  12   0      126.90      147.54     27.79 o 
   8  12   0       52.63       45.72      9.99 o 
   9  12   0       48.25       37.51     18.43 o 
 -13  13   0      227.40      197.72     37.70 o 
 -12  13   0       94.01       75.62     16.43 o 
 -11  13   0      477.00      497.71     35.85 o 
 -10  13   0      895.83      996.30     68.55 o 
  -9  13   0      126.33      153.87     20.04 o 
  -8  13   0      282.87      318.70     26.88 o 
  -7  13   0        9.32        3.40      7.18 o 
  -6  13   0       79.24       65.94     12.17 o 
  -5  13   0      174.85      189.89     18.41 o 
  -4  13   0      349.84      342.19     20.81 o 
  -3  13   0        8.84       16.07      8.95 o 
  -2  13   0      556.31      565.36     81.90 o 
  -1  13   0      290.07      313.63     17.37 o 
   0  13   0       62.00       73.08     14.31 o 
   1  13   0     1095.19     1138.85     38.14 o 
   2  13   0       36.90       32.37      7.25 o 
   3  13   0      113.57      132.70     12.67 o 
   4  13   0       57.86       69.39     17.46 o 
   5  13   0        0.65        0.61      5.51 o 
   6  13   0        3.64       -2.40     14.59 o 
   7  13   0        0.78       -2.03      6.23 o 
 -12  14   0       43.34       37.20     13.72 o 
 -11  14   0       99.93      132.59     20.27 o 
 -10  14   0      149.67      190.55     75.16 o 
  -9  14   0        9.77       -0.73      7.76 o 
  -8  14   0        0.09       10.65     25.34 o 
  -7  14   0       16.59        9.96      7.99 o 
  -6  14   0      459.79      423.77     25.84 o 
  -5  14   0        4.71        9.17     12.51 o 
  -4  14   0      720.00      698.53     46.82 o 
  -3  14   0       15.83       15.23      7.24 o 
  -2  14   0       42.19       40.40      8.72 o 
  -1  14   0       14.91       12.95      6.74 o 
   0  14   0       33.38       50.08     10.07 o 
   1  14   0      588.83      627.39     28.54 o 
   2  14   0       41.25       34.79      9.35 o 
   3  14   0       49.15       36.42     17.88 o 
   4  14   0      415.59      417.59     24.34 o 
   5  14   0       67.55       62.95     10.91 o 
   6  14   0      332.39      327.48     20.37 o 
 -11  15   0       26.19       12.59     10.82 o 
 -10  15   0      161.61      142.81     20.66 o 
  -9  15   0       31.71       21.72     10.96 o 
  -8  15   0        0.38       -4.00      6.65 o 
  -7  15   0       51.01       66.45     15.43 o 
  -6  15   0       13.60       26.34      9.18 o 
  -5  15   0      140.29      143.19     17.05 o 
  -4  15   0        1.43       -5.40      5.40 o 
  -3  15   0      135.22      114.72     14.55 o 
  -2  15   0       68.44       69.64     11.13 o 
  -1  15   0      581.46      632.49     39.13 o 
   0  15   0        8.28       18.37      7.96 o 
   1  15   0      118.72      102.43     14.26 o 
   2  15   0       81.72      113.06     14.54 o 
   3  15   0        3.00        7.19      6.55 o 
   4  15   0        4.19       22.53      8.05 o 
  -9  16   0      210.74      252.00     26.42 o 
  -8  16   0       11.71       10.80      9.27 o 
  -7  16   0       35.72       37.01     11.88 o 
  -6  16   0        0.71       -4.91      4.91 o 
  -5  16   0        1.81        7.10     17.09 o 
  -4  16   0        1.46        4.69      6.53 o 
  -3  16   0       39.92       31.14      9.26 o 
  -2  16   0      109.73       97.48     14.84 o 
  -1  16   0       29.32       33.14     10.40 o 
   0  16   0       72.69       79.53     13.83 o 
   1  16   0       10.43        6.11      7.79 o 
   2  16   0      442.72      439.53     26.04 o 
  -6  17   0      106.39       89.54     28.58 o 
  -5  17   0       41.46       45.02     12.22 o 
  -4  17   0      105.14      113.06     15.79 o 
  -3  17   0       23.14       40.87      9.94 o 
  -2  17   0        4.13        9.07      8.96 o 
   1 -17   1      136.17      117.33     16.84 o 
   2 -17   1      191.38      177.57     17.79 o 
   3 -17   1      305.33      348.72     23.03 o 
   4 -17   1        5.81       -1.91      6.86 o 
   5 -17   1      469.31      440.38     27.61 o 
   6 -17   1      207.96      225.99     23.28 o 
  -2 -16   1      215.86      257.57     18.89 o 
  -1 -16   1        2.55       -0.40      5.64 o 
   0 -16   1      363.45      388.65     23.16 o 
   1 -16   1       87.92       63.01     11.97 o 
   2 -16   1      251.61      251.55     20.30 o 
   3 -16   1       60.11       58.52     10.86 o 
   4 -16   1      366.93      444.17     26.23 o 
   5 -16   1       51.24       66.75     13.20 o 
   6 -16   1       30.39       30.25     10.54 o 
   7 -16   1      433.66      459.23     29.58 o 
   8 -16   1       96.33      107.95     17.61 o 
   9 -16   1       12.75        9.70      9.93 o 
  -5 -15   1        1.17       30.82     17.81 o 
  -4 -15   1       93.77      124.52     14.77 o 
  -3 -15   1      241.66      234.04     17.45 o 
  -2 -15   1        1.93       26.23      6.93 o 
  -1 -15   1       26.65       23.74      7.46 o 
   0 -15   1       52.90       56.84     10.78 o 
   1 -15   1      510.21      588.62     26.59 o 
   2 -15   1       28.72       29.13      8.22 o 
   3 -15   1      816.01      839.01     32.29 o 
   4 -15   1       85.86      119.50     14.93 o 
   5 -15   1      306.51      258.82     29.02 o 
   6 -15   1       19.72        6.35     12.03 o 
   7 -15   1       28.01       29.50     10.34 o 
   8 -15   1      192.70      244.18     24.95 o 
   9 -15   1      318.11      308.87     28.91 o 
  10 -15   1        8.33       10.45     10.28 o 
  11 -15   1        8.70       19.52     12.79 o 
  -6 -14   1       58.00       63.12     11.63 o 
  -5 -14   1       75.22      112.09     15.08 o 
  -4 -14   1        5.43        2.20      4.97 o 
  -3 -14   1       30.38       37.62     10.20 o 
  -2 -14   1      333.84      337.05     19.07 o 
  -1 -14   1      112.22      116.50     12.87 o 
   0 -14   1       44.58       45.13      7.97 o 
   1 -14   1     1306.25     1306.94     37.16 o 
   2 -14   1      907.64      980.68     32.60 o 
   3 -14   1       92.94      102.57     13.70 o 
   4 -14   1       26.87       34.88     10.01 o 
   5 -14   1     1275.86     1306.72     43.38 o 
   6 -14   1      186.41      137.42     35.80 o 
   7 -14   1       33.31       48.63     11.71 o 
   8 -14   1      227.91      278.64     26.07 o 
   9 -14   1      329.58      304.03     27.76 o 
  10 -14   1        0.38        0.06      7.92 o 
  11 -14   1        0.38       -0.74      7.48 o 
  12 -14   1       21.72       19.41     14.04 o 
  -8 -13   1      110.23      121.42     14.78 o 
  -7 -13   1       11.51        9.95     10.89 o 
  -6 -13   1       22.93       36.36      8.39 o 
  -5 -13   1      485.80      475.45     34.01 o 
  -4 -13   1      215.27      208.33     13.82 o 
  -3 -13   1        1.39       12.08      4.74 o 
  -2 -13   1       94.77      125.81     10.88 o 
  -1 -13   1      103.17      121.79     12.56 o 
   0 -13   1       85.74       96.61     10.26 o 
   1 -13   1      544.98      523.33     21.23 o 
   2 -13   1      690.00      689.91     25.57 o 
   3 -13   1      346.96      344.17     19.81 o 
   4 -13   1       96.09       68.24     14.11 o 
   5 -13   1      165.06      131.74     15.36 o 
   6 -13   1      399.76      405.20     30.56 o 
   7 -13   1     1895.27     1939.62     56.57 o 
   8 -13   1       10.90       14.14      8.19 o 
   9 -13   1       21.10       34.28     20.88 o 
  10 -13   1      699.79      747.14     58.41 o 
  11 -13   1       24.96       24.82     10.92 o 
  12 -13   1       67.20       75.51     27.25 o 
  13 -13   1       28.29       42.54     20.09 o 
  -9 -12   1        0.40      -12.35     17.02 o 
  -8 -12   1       79.50       97.29     12.97 o 
  -7 -12   1        2.10        8.07      5.92 o 
  -6 -12   1      266.40      257.43     22.04 o 
  -5 -12   1      237.40      231.81     14.61 o 
  -4 -12   1       71.20       58.21     10.44 o 
  -3 -12   1      131.31      125.03     10.66 o 
  -2 -12   1      683.15      631.24     27.91 o 
  -1 -12   1      272.82      258.75     14.81 o 
   0 -12   1       10.24        7.28      4.44 o 
   1 -12   1      125.71      137.80     17.47 o 
   2 -12   1      171.05      153.48     14.24 o 
   3 -12   1      382.96      407.73     19.45 o 
   4 -12   1       49.92       56.83      9.70 o 
   5 -12   1      388.73      353.80     20.85 o 
   6 -12   1      260.14      246.27     20.86 o 
   7 -12   1        7.38        9.58      6.90 o 
   8 -12   1      810.90      773.74     34.07 o 
   9 -12   1      869.53      840.69     37.03 o 
  10 -12   1      133.96      118.77     17.11 o 
  11 -12   1       11.89       14.98      9.27 o 
  12 -12   1       81.83      115.84     18.76 o 
  13 -12   1      157.06      170.86     32.82 o 
  14 -12   1       43.88       62.86     14.44 o 
 -10 -11   1      286.72      310.27     21.61 o 
  -9 -11   1        8.73      -16.46     16.46 o 
  -8 -11   1        0.64       -8.93      8.93 o 
  -7 -11   1       35.41       19.86      7.01 o 
  -6 -11   1        0.10       -2.73      5.23 o 
  -5 -11   1      108.71      106.75     10.81 o 
  -4 -11   1       52.88       63.02      7.92 o 
  -3 -11   1      114.19      123.31      9.21 o 
  -2 -11   1      155.21      159.85     10.25 o 
  -1 -11   1      157.53      153.55      8.50 o 
   0 -11   1       83.49       68.47      6.69 o 
   1 -11   1     1536.21     1523.05     46.50 o 
   2 -11   1       61.55       67.69      8.60 o 
   3 -11   1      284.57      319.11     17.14 o 
   4 -11   1     1288.38     1290.57     37.20 o 
   6 -11   1        0.07        0.40      5.43 o 
   7 -11   1        0.33       -5.10      5.10 o 
   8 -11   1      119.02      104.88     15.24 o 
   9 -11   1        5.71        9.21      7.61 o 
  10 -11   1      344.97      369.57     28.72 o 
  11 -11   1      114.21      118.90     17.56 o 
  12 -11   1      502.09      480.54     43.90 o 
  13 -11   1       24.30       16.85     10.05 o 
  14 -11   1       69.08       70.55     18.84 o 
  15 -11   1       23.12       19.28     14.23 o 
 -11 -10   1       24.99       12.72     18.21 o 
 -10 -10   1       88.52       75.53     12.95 o 
  -9 -10   1      205.30      171.39     17.14 o 
  -8 -10   1      286.02      270.81     18.03 o 
  -7 -10   1        0.08       -2.94      4.35 o 
  -6 -10   1     1300.18     1207.60     33.75 o 
  -5 -10   1       67.46       49.68      7.72 o 
  -4 -10   1       19.91       11.92      4.42 o 
  -3 -10   1      487.19      446.40     15.47 o 
  -2 -10   1     1872.48     1811.11     31.46 o 
  -1 -10   1       52.85       54.24      5.36 o 
   0 -10   1      102.56       83.51      7.03 o 
   1 -10   1     2107.93     2020.44     34.35 o 
   2 -10   1      241.83      223.60      9.23 o 
   3 -10   1     1861.34     1706.79     41.01 o 
   4 -10   1      903.53      825.01     28.22 o 
   5 -10   1     1281.29     1277.46     37.44 o 
   6 -10   1      386.97      352.00     20.65 o 
   7 -10   1      702.93      736.73     34.33 o 
   8 -10   1       62.27       55.52     10.94 o 
   9 -10   1        7.25        2.51      6.30 o 
  10 -10   1      353.06      336.01     26.58 o 
  11 -10   1      477.11      468.51     28.71 o 
  12 -10   1        8.49        6.51     11.77 o 
  13 -10   1        2.32        9.40      8.38 o 
  14 -10   1       48.30       68.90     17.69 o 
  15 -10   1       54.82       45.92     16.24 o 
 -12  -9   1        0.02        2.94      7.42 o 
 -11  -9   1        0.52       -4.80      6.01 o 
 -10  -9   1      266.20      149.65     31.58 o 
  -9  -9   1       49.08       49.64     17.49 o 
  -8  -9   1      344.07      302.16     20.15 o 
  -7  -9   1      215.34      202.68     14.25 o 
  -6  -9   1        1.31        3.19      4.04 o 
  -5  -9   1       35.55       16.99      5.53 o 
  -4  -9   1      651.22      676.00     20.41 o 
  -3  -9   1      103.06      110.75      6.75 o 
  -2  -9   1      587.64      562.73     10.72 o 
  -1  -9   1     2633.95     2644.95     32.18 o 
   0  -9   1     2206.90     2095.42     27.01 o 
   1  -9   1      481.39      463.38     10.25 o 
   2  -9   1      246.27      229.97      6.94 o 
   3  -9   1     1281.52     1169.37     27.56 o 
   4  -9   1     9162.83     9012.52    144.52 o 
   5  -9   1      155.93      115.86     12.21 o 
   6  -9   1      146.85      169.95     15.61 o 
   7  -9   1     3779.22     3825.92     79.55 o 
   8  -9   1      827.91      795.80     31.43 o 
   9  -9   1      756.23      717.45     23.27 o 
  10  -9   1     2273.46     2260.35     47.16 o 
  11  -9   1       39.55       34.36      8.03 o 
  12  -9   1      233.08      238.99     21.58 o 
  13  -9   1      227.01      232.72     21.64 o 
  14  -9   1       22.37       10.67     11.83 o 
  15  -9   1       15.29       15.10     12.03 o 
 -12  -8   1        3.06        7.40      7.87 o 
 -11  -8   1      398.43      339.70     34.24 o 
 -10  -8   1       17.29       13.74      7.16 o 
  -9  -8   1       39.38       38.94     15.69 o 
  -8  -8   1      599.92      567.98     29.13 o 
  -7  -8   1        0.14        2.16      4.15 o 
  -6  -8   1      816.83      783.35     26.06 o 
  -5  -8   1     1320.12     1214.72     30.51 o 
  -4  -8   1      335.71      342.18     11.86 o 
  -3  -8   1      903.00      866.67     17.74 o 
  -2  -8   1     2607.33     2710.28     39.08 o 
  -1  -8   1       12.73       11.11     10.61 o 
   0  -8   1       64.36       52.54      2.79 o 
   1  -8   1      620.17      660.03     10.38 o 
   2  -8   1       76.31       75.13      3.84 o 
   3  -8   1        0.02        0.42      1.79 o 
   4  -8   1      115.76       83.93     16.71 o 
   5  -8   1      981.46      907.64     70.27 o 
   6  -8   1       14.06        9.92      5.35 o 
   7  -8   1       42.58       47.10      6.82 o 
   8  -8   1     1966.91     1828.77     39.25 o 
   9  -8   1        8.94       11.82      5.25 o 
  10  -8   1      633.94      642.62     36.33 o 
  11  -8   1       63.60       60.25     11.27 o 
  12  -8   1      567.66      575.09     35.60 o 
  13  -8   1       34.22       40.01      9.03 o 
  14  -8   1       29.71       32.20      8.85 o 
  15  -8   1      211.09      214.82     16.98 o 
  16  -8   1      131.38      106.40     19.49 o 
 -13  -7   1        0.15        0.23      7.48 o 
 -12  -7   1      170.42      179.79     19.36 o 
 -11  -7   1      542.56      528.32     26.51 o 
 -10  -7   1      180.05      170.95     16.84 o 
  -9  -7   1        7.17        2.83      6.62 o 
  -8  -7   1       10.90        9.94      5.42 o 
  -7  -7   1       13.03       16.45      8.58 o 
  -6  -7   1        3.19        5.50      3.69 o 
  -5  -7   1      250.84      274.58     13.25 o 
  -4  -7   1      385.68      474.00     18.15 o 
  -3  -7   1       57.80       57.87      3.12 o 
  -2  -7   1     1142.06     1065.90     40.36 o 
  -1  -7   1      261.44      234.09     29.42 o 
   0  -7   1     1647.29     1629.31     36.98 o 
   1  -7   1       24.96       25.27      2.11 o 
   2  -7   1      609.29      614.82     10.26 o 
   3  -7   1      297.27      270.82      9.40 o 
   4  -7   1       26.86       25.33      5.22 o 
   5  -7   1       43.37       33.41      4.65 o 
   6  -7   1      683.09      645.31     14.90 o 
   7  -7   1       81.52       79.93      8.92 o 
   8  -7   1       80.72       67.89      5.52 o 
   9  -7   1      226.33      214.17     10.02 o 
  10  -7   1      613.42      615.09     16.69 o 
  11  -7   1      151.01      150.96     11.54 o 
  12  -7   1      414.91      422.76     18.43 o 
  13  -7   1      566.53      572.08     23.46 o 
  14  -7   1      145.40      131.03     14.30 o 
  15  -7   1        2.41       10.99      8.05 o 
  16  -7   1        0.32        1.83      7.60 o 
 -14  -6   1      250.25      273.94     25.46 o 
 -13  -6   1       52.40       46.26     11.81 o 
 -12  -6   1       38.67       61.35     12.44 o 
 -11  -6   1        0.04       -0.30      6.01 o 
 -10  -6   1      130.05      133.20     14.77 o 
  -9  -6   1      136.79      119.71     13.34 o 
  -8  -6   1       59.88       15.94     13.53 o 
  -7  -6   1     1086.13     1022.84     29.77 o 
  -6  -6   1       63.51       59.26      9.13 o 
  -5  -6   1      891.49      862.63     27.97 o 
  -4  -6   1       82.87       82.93      5.58 o 
  -3  -6   1       16.65       22.30      2.33 o 
  -2  -6   1      491.39      464.65     12.19 o 
  -1  -6   1      359.73      367.57     21.21 o 
   0  -6   1      753.34      842.00     35.02 o 
   1  -6   1     1150.63     1194.28     14.16 o 
   2  -6   1     1033.94     1030.11     15.21 o 
   3  -6   1      653.77      581.72     19.96 o 
   4  -6   1      140.87      124.80     12.33 o 
   5  -6   1      568.27      521.26     16.56 o 
   6  -6   1     1790.16     1834.04     27.25 o 
   7  -6   1       25.32       20.11      3.86 o 
   8  -6   1       75.26       87.83      6.97 o 
   9  -6   1       94.37      104.62      7.99 o 
  10  -6   1        3.03       -1.24      3.50 o 
  11  -6   1       31.92       35.07     11.37 o 
  12  -6   1      325.93      300.04     17.16 o 
  13  -6   1       64.01       44.29      9.74 o 
  14  -6   1      207.89      203.38     17.27 o 
  15  -6   1      212.41      225.90     18.49 o 
  16  -6   1       26.28       40.79     11.22 o 
 -14  -5   1        2.46       11.54      9.46 o 
 -13  -5   1       31.81       25.69     10.23 o 
 -12  -5   1        0.02        4.12      7.16 o 
 -11  -5   1      145.19      144.42     15.94 o 
 -10  -5   1       28.73       16.79      7.08 o 
  -9  -5   1        3.43        7.18      5.76 o 
  -8  -5   1      307.80      325.04     20.70 o 
  -6  -5   1     2381.23     2389.48     60.68 o 
  -5  -5   1      284.70      240.59      9.60 o 
  -4  -5   1     1896.63     1904.19     26.86 o 
  -3  -5   1     1256.12     1308.77     18.54 o 
  -2  -5   1     3945.89     4201.85     99.82 o 
  -1  -5   1      543.95      590.62     25.27 o 
   0  -5   1     2120.46     2303.45     64.72 o 
   1  -5   1      822.68      902.96     13.41 o 
   2  -5   1      299.71      294.97      6.46 o 
   3  -5   1      250.48      132.61      9.36 o 
   4  -5   1      369.33      356.99     17.38 o 
   5  -5   1      240.67      231.87      5.22 o 
   6  -5   1        3.32        1.69      2.04 o 
   7  -5   1       67.40       81.45      6.59 o 
   8  -5   1       27.27       23.37      5.62 o 
   9  -5   1      427.54      425.36     13.47 o 
  10  -5   1      183.23      187.49     16.11 o 
  11  -5   1      319.72      299.64     17.12 o 
  12  -5   1      132.93      120.78     17.85 o 
  13  -5   1       24.24        0.78      4.56 o 
  14  -5   1       35.90       20.87      7.06 o 
  15  -5   1        5.79       -2.83      5.81 o 
  16  -5   1       24.35       38.44      9.89 o 
 -15  -4   1       68.33       52.47     13.82 o 
 -14  -4   1       23.01       28.87     11.11 o 
 -13  -4   1       38.41       49.20     12.11 o 
 -12  -4   1      125.27      122.52     15.64 o 
 -11  -4   1      165.88      160.21     16.74 o 
 -10  -4   1      191.40      182.09     16.48 o 
  -9  -4   1     1299.12     1305.15     47.90 o 
  -8  -4   1       26.58       34.38      8.63 o 
  -7  -4   1      128.82      127.35     13.75 o 
  -5  -4   1      802.19      833.70     19.51 o 
  -4  -4   1      438.65      372.25     10.55 o 
  -3  -4   1        0.60        1.01      1.35 o 
  -2  -4   1     1562.76     1755.01     46.81 o 
  -1  -4   1      465.44      576.05     12.31 o 
   0  -4   1        0.34        6.44      4.05 o 
   1  -4   1     3647.89     4029.18     47.23 o 
   2  -4   1      202.97      243.36      7.13 o 
   3  -4   1     8796.09     9252.38    136.31 o 
   4  -4   1     1509.94     1580.64     27.50 o 
   5  -4   1      668.18      721.59     10.93 o 
   6  -4   1     1390.02     1413.57     19.80 o 
   7  -4   1     1678.15     1769.92     28.09 o 
   8  -4   1       64.07       59.47      5.20 o 
   9  -4   1       15.90       27.71      4.88 o 
  10  -4   1       26.90       21.80      5.79 o 
  11  -4   1      170.37      164.81     29.06 o 
  12  -4   1      300.92      274.01     28.83 o 
  13  -4   1       63.93       81.26     11.20 o 
  14  -4   1       20.18       30.78      9.06 o 
  15  -4   1       66.53       55.04     10.34 o 
  16  -4   1      130.98      159.68     14.08 o 
 -15  -3   1       15.65        7.94      9.32 o 
 -14  -3   1       56.28       58.77     12.88 o 
 -13  -3   1       37.76       42.04     11.49 o 
 -12  -3   1       64.98      102.15     14.21 o 
 -11  -3   1       46.56       19.37     14.31 o 
 -10  -3   1      543.88      582.61     24.67 o 
  -9  -3   1      503.85      517.75     28.40 o 
  -8  -3   1        0.73        2.02      4.91 o 
  -7  -3   1      590.61      633.54     27.16 o 
  -6  -3   1      259.32      244.89     14.77 o 
  -4  -3   1     4437.14     4880.57     70.84 o 
  -3  -3   1       57.94       80.48      6.99 o 
   0  -3   1     1971.02     2093.59     45.99 o 
   1  -3   1      733.36      733.16      9.53 o 
   2  -3   1     8066.71     8730.65    189.30 o 
   3  -3   1     3626.41     3844.12     55.24 o 
   4  -3   1       53.38       65.46      4.14 o 
   5  -3   1     4254.61     4438.45     53.88 o 
   6  -3   1     4229.10     4367.61     45.61 o 
   7  -3   1      251.91      278.89      7.85 o 
   8  -3   1     1743.64     1855.55     23.16 o 
   9  -3   1        0.50        6.73      2.96 o 
  10  -3   1      599.58      559.10     17.27 o 
  11  -3   1      280.28      290.28     20.54 o 
  12  -3   1        4.42        5.16      5.97 o 
  13  -3   1       90.88       81.08     10.74 o 
  14  -3   1       30.51       19.87      9.12 o 
  15  -3   1       86.35       66.67     19.91 o 
  16  -3   1       15.18       15.59     16.69 o 
 -15  -2   1        0.87       -2.27      7.59 o 
 -14  -2   1       27.58       35.21     10.98 o 
 -13  -2   1      133.18      127.10     16.09 o 
 -12  -2   1      360.50      371.29     23.81 o 
 -11  -2   1       39.91       48.11      9.97 o 
 -10  -2   1       28.85       38.20     11.10 o 
  -9  -2   1      929.72      895.39     38.28 o 
  -8  -2   1     1799.39     1856.24     39.08 o 
  -7  -2   1      165.15      148.21     10.26 o 
  -6  -2   1      274.91      277.66     10.80 o 
  -5  -2   1     4054.09     4192.54     90.56 o 
  -4  -2   1      253.44      111.27      7.50 o 
  -3  -2   1     2267.64     2398.88     50.84 o 
  -2  -2   1      485.24      553.72      9.59 o 
   1  -2   1     1158.38     1109.74     17.83 o 
   2  -2   1      692.29      685.11     13.40 o 
   3  -2   1        5.90        4.11      1.51 o 
   4  -2   1     2620.87     2587.14     27.52 o 
   5  -2   1     1610.55     1799.92     23.58 o 
   6  -2   1     3091.86     3387.17     33.41 o 
   7  -2   1      152.89      169.17      5.98 o 
   8  -2   1      259.72      282.76      7.94 o 
   9  -2   1      586.51      649.03     19.76 o 
  10  -2   1       27.61       23.91      5.27 o 
  11  -2   1       45.25       51.60      9.09 o 
  12  -2   1        2.34        5.47     12.02 o 
  13  -2   1       63.19       54.56      8.45 o 
  14  -2   1       22.48       19.12     15.47 o 
  15  -2   1       31.12        9.63     15.62 o 
  16  -2   1       28.22       19.30     18.33 o 
 -15  -1   1       63.10       74.68     21.70 o 
 -14  -1   1      381.69      375.68     27.32 o 
 -13  -1   1       60.76       82.59     13.14 o 
 -12  -1   1        5.26       21.48      8.70 o 
 -11  -1   1        9.46       12.67      5.60 o 
 -10  -1   1      500.38      560.45     48.78 o 
  -9  -1   1      526.94      532.71     20.19 o 
  -8  -1   1      136.31      148.37     11.56 o 
  -7  -1   1      198.74      185.68     10.36 o 
  -6  -1   1     3701.90     3941.61     48.88 o 
  -5  -1   1      107.04      112.21      3.59 o 
  -4  -1   1        2.07       -0.02      1.90 o 
  -3  -1   1    36000.47    37150.38    706.73 o 
  -2  -1   1       18.16        8.72      1.81 o 
   0  -1   1      290.92      296.27      9.37 o 
   1  -1   1        9.87       -3.49      3.49 o 
   2  -1   1      984.07     1028.83     12.84 o 
   3  -1   1     5299.30     5733.79     58.10 o 
   4  -1   1     1355.46     1342.95     19.36 o 
   5  -1   1     2861.01     3058.31     32.29 o 
   6  -1   1        0.67        0.99      1.39 o 
   7  -1   1     1725.14     1747.92     20.88 o 
   8  -1   1       18.40       20.77      3.87 o 
   9  -1   1     1226.90     1211.15     21.87 o 
  10  -1   1        0.77        2.80      3.09 o 
  11  -1   1        0.06        3.78      3.52 o 
  12  -1   1        1.27        2.59      3.95 o 
  13  -1   1       84.67       68.17     18.56 o 
  14  -1   1       33.20       54.88     18.76 o 
  15  -1   1        9.88       14.36     16.68 o 
  16  -1   1        2.20       12.08     17.54 o 
 -16   0   1       17.31       34.85     19.28 o 
 -15   0   1      344.63      367.99     38.68 o 
 -14   0   1        2.74        6.27      9.11 o 
 -13   0   1       51.75       56.35      9.39 o 
 -12   0   1      128.27      130.09     12.07 o 
 -11   0   1      265.15      305.35     17.67 o 
 -10   0   1      460.31      471.93     14.48 o 
  -9   0   1     1114.61     1099.83     21.20 o 
  -8   0   1        1.54        2.54      2.59 o 
  -7   0   1      607.61      670.31     16.26 o 
  -5   0   1      163.57      128.72      5.87 o 
  -4   0   1     1591.92     1759.56     24.36 o 
  -3   0   1    31057.22    33087.70    651.05 o 
  -2   0   1      608.37      586.49      8.97 o 
  -1   0   1     1924.00     2039.12     40.39 o 
   1   0   1     1078.86      986.67    137.61 o 
   2   0   1       79.50       56.34      4.81 o 
   3   0   1      552.20      516.75     29.13 o 
   4   0   1      270.82      274.63      6.63 o 
   5   0   1     2096.82     2127.58     26.55 o 
   6   0   1     3409.05     3583.52     37.82 o 
   7   0   1      387.67      466.10     18.38 o 
   8   0   1      287.76      272.06      9.03 o 
   9   0   1     1257.93     1308.34     22.17 o 
  10   0   1       12.87       16.52      3.61 o 
  11   0   1        0.41        1.67      5.95 o 
  12   0   1      351.46      377.39     17.32 o 
  13   0   1       76.56       95.71     11.85 o 
  14   0   1       60.92       70.78     20.07 o 
  15   0   1      499.40      417.74     40.44 o 
  16   0   1        4.86       18.21     18.88 o 
 -16   1   1       93.50       89.92     23.63 o 
 -15   1   1       42.27       41.61     18.61 o 
 -14   1   1       12.67        2.40     14.34 o 
 -13   1   1      538.44      568.82     26.59 o 
 -12   1   1       13.65       13.94      3.73 o 
 -11   1   1        0.15        7.63      3.79 o 
 -10   1   1       94.69       99.45      7.88 o 
  -9   1   1       81.74       88.59      7.36 o 
  -8   1   1      551.79      568.34     12.89 o 
  -7   1   1      533.88      619.93     11.70 o 
  -6   1   1     4793.38     5246.02     58.58 o 
  -5   1   1       82.35       79.88      4.21 o 
  -4   1   1      259.41      229.85      5.58 o 
  -3   1   1     1195.48     1400.49     19.38 o 
  -2   1   1       27.78       22.44      2.03 o 
  -1   1   1     3165.59     3330.59     65.63 o 
   0   1   1     2750.84     2916.77     65.11 o 
   1   1   1       18.10        2.46      1.05 o 
   2   1   1     1524.60     1537.45     23.16 o 
   3   1   1     5922.19     6784.59     68.09 o 
   4   1   1      174.67      172.91      5.84 o 
   5   1   1     1725.48     1759.46     48.40 o 
   6   1   1        0.71        0.76      1.30 o 
   7   1   1      804.86      747.78     15.55 o 
   8   1   1       26.03       17.65      4.90 o 
   9   1   1      289.15      296.30     31.86 o 
  10   1   1      557.33      567.87     19.10 o 
  11   1   1     1590.56     1647.70     36.29 o 
  12   1   1      225.53      236.00     16.04 o 
  13   1   1       29.19       24.53      8.13 o 
  14   1   1       66.67       69.53     11.43 o 
  15   1   1       47.23       59.50     20.07 o 
 -16   2   1       40.24       42.70     19.59 o 
 -15   2   1       74.22       67.19     21.39 o 
 -14   2   1       17.22       16.69     14.23 o 
 -13   2   1      853.73      859.20     25.37 o 
 -12   2   1       38.43       35.16      7.20 o 
 -11   2   1        0.19        3.23      4.73 o 
 -10   2   1     1070.07     1042.69     23.57 o 
  -9   2   1      690.45      732.45     16.17 o 
  -8   2   1      183.89      172.40     11.29 o 
  -7   2   1     1572.47     1640.52     23.93 o 
  -6   2   1     1897.04     2096.93     25.40 o 
  -5   2   1      124.78      126.77      8.96 o 
  -4   2   1      208.41      217.14      5.98 o 
  -3   2   1    14187.98    15036.75    132.21 o 
  -2   2   1       60.46       31.54      1.86 o 
  -1   2   1      325.17      372.49     13.92 o 
   0   2   1        2.58       -1.55      1.55 o 
   1   2   1     4321.98     5058.89     96.38 o 
   2   2   1     1969.37     1924.06    123.09 o 
   3   2   1      308.28      239.92      9.13 o 
   4   2   1       54.66       80.27      8.54 o 
   5   2   1     1396.11     1436.71     23.93 o 
   6   2   1      385.68      361.52     11.27 o 
   7   2   1      369.23      348.78     12.14 o 
   8   2   1       17.04       15.85      4.69 o 
   9   2   1      452.89      427.96     15.58 o 
  10   2   1     1228.83     1299.19     64.77 o 
  11   2   1        8.06       17.02      7.98 o 
  12   2   1      676.36      681.83     29.93 o 
  13   2   1       46.72       54.54     11.88 o 
  14   2   1       10.73        9.12     12.09 o 
  15   2   1      493.09      411.56     44.30 o 
 -16   3   1      166.72      167.38     27.48 o 
 -15   3   1      384.83      363.88     36.70 o 
 -14   3   1        0.03        6.07      5.99 o 
 -13   3   1      234.83      230.65     15.05 o 
 -12   3   1      264.77      253.05     15.59 o 
 -11   3   1      807.53      841.86     26.40 o 
 -10   3   1      874.51      889.45     28.38 o 
  -9   3   1      497.40      531.62     14.20 o 
  -8   3   1      447.51      439.75     11.03 o 
  -7   3   1        0.53        2.54      2.11 o 
  -6   3   1      363.28      410.66      9.44 o 
  -5   3   1     1118.34     1128.39     15.99 o 
  -4   3   1       37.96       42.80      3.09 o 
  -3   3   1     5417.42     5856.02     61.27 o 
  -2   3   1      154.96      153.00      7.71 o 
  -1   3   1      174.71      213.44      6.07 o 
   0   3   1      507.80      570.51      9.06 o 
   1   3   1       79.62       76.74      3.14 o 
   2   3   1     2918.28     3199.18     39.91 o 
   3   3   1     2322.00     2350.91     40.70 o 
   4   3   1     1522.94     1485.67     48.50 o 
   5   3   1      688.44      623.95     18.95 o 
   6   3   1     6116.59     6319.97     80.84 o 
   7   3   1        3.53       14.24      4.61 o 
   8   3   1      982.74      965.05     29.52 o 
   9   3   1       24.27       22.46      7.19 o 
  10   3   1      577.84      577.88     25.07 o 
  11   3   1       75.36       76.40     12.06 o 
  12   3   1       41.98       49.46     11.15 o 
  13   3   1       14.32       12.37      8.91 o 
  14   3   1      186.73      197.01     21.30 o 
  15   3   1        4.06       -2.85      8.75 o 
 -16   4   1       61.31       77.56     21.09 o 
 -15   4   1      289.58      299.11     58.39 o 
 -14   4   1       83.10      103.26     12.52 o 
 -13   4   1       29.55       20.46     10.41 o 
 -12   4   1     1558.86     1504.84     38.86 o 
 -11   4   1       68.16       77.16      8.57 o 
 -10   4   1      597.35      589.11     23.13 o 
  -9   4   1      124.22      123.49      8.47 o 
  -8   4   1        0.10        0.97      2.58 o 
  -7   4   1       82.96       73.34      5.81 o 
  -6   4   1     2231.36     2387.61     28.80 o 
  -5   4   1      215.28      271.10      7.12 o 
  -4   4   1      541.12      660.15     11.83 o 
  -3   4   1      770.72      834.51     15.74 o 
  -2   4   1      217.01      189.83     15.23 o 
  -1   4   1      441.92      459.77      8.30 o 
   0   4   1      716.69      773.74     10.12 o 
   1   4   1     3792.45     4016.12     38.75 o 
   2   4   1        3.72        5.67      2.93 o 
   3   4   1      178.24      225.03      7.26 o 
   4   4   1        2.43        2.15      3.17 o 
   5   4   1     1689.45     1617.94     56.21 o 
   6   4   1       45.20       59.02     11.01 o 
   7   4   1      973.90      994.05     29.13 o 
   8   4   1     1191.16     1162.18     33.50 o 
   9   4   1      228.86      214.89     17.22 o 
  10   4   1      314.54      280.08     81.93 o 
  11   4   1      255.03      257.76     21.07 o 
  12   4   1      137.51      144.60     20.85 o 
  13   4   1      226.31      239.24     22.26 o 
  14   4   1        5.98       20.90      9.69 o 
 -16   5   1        8.80        6.68      6.20 o 
 -15   5   1       73.97       50.32     25.13 o 
 -14   5   1      350.55      380.83     52.41 o 
 -13   5   1       59.91       66.44     16.03 o 
 -12   5   1        1.92       -1.64      5.70 o 
 -11   5   1       35.82       36.51     14.90 o 
 -10   5   1       91.00       87.14     15.70 o 
  -9   5   1      512.22      513.24     14.86 o 
  -8   5   1      367.74      404.33     12.36 o 
  -7   5   1     1951.56     1934.08     29.24 o 
  -6   5   1       73.26       81.18      3.68 o 
  -5   5   1     2876.18     3017.92     37.09 o 
  -4   5   1       25.30       11.35      2.78 o 
  -3   5   1     2416.73     2674.05     49.15 o 
  -2   5   1     1149.87     1181.54     22.54 o 
  -1   5   1        1.97        5.11      1.43 o 
   0   5   1       46.41       60.23      2.87 o 
   1   5   1      209.48      237.07      5.19 o 
   2   5   1       18.17       31.05      2.79 o 
   3   5   1     2284.63     2530.22     31.05 o 
   4   5   1      247.95      255.43     13.84 o 
   5   5   1      930.17      910.62     24.93 o 
   6   5   1        9.58        1.06      2.47 o 
   7   5   1       39.53       24.04      6.29 o 
   8   5   1      187.53      229.15     15.40 o 
   9   5   1       43.72       49.80      9.48 o 
  10   5   1       76.30       87.65     12.91 o 
  11   5   1      105.17      100.14     14.13 o 
  12   5   1      158.49      144.56     23.20 o 
  13   5   1       65.45       39.93     11.37 o 
  14   5   1      146.18      148.48     19.60 o 
 -16   6   1      116.10      127.84     14.64 o 
 -15   6   1      223.98      229.33     18.36 o 
 -14   6   1       92.94       80.18     13.22 o 
 -13   6   1        1.55        1.04      8.33 o 
 -12   6   1      417.21      423.22     24.26 o 
 -11   6   1      180.62      195.65     13.10 o 
 -10   6   1       55.91       57.37      6.53 o 
  -9   6   1      247.55      237.30     10.89 o 
  -8   6   1      293.90      291.53     10.95 o 
  -7   6   1      438.47      434.69     11.80 o 
  -6   6   1     1412.23     1404.79     21.39 o 
  -5   6   1       53.30       38.42      5.48 o 
  -4   6   1       90.99       49.12      4.88 o 
  -3   6   1        6.50        3.92      2.13 o 
  -2   6   1      120.03       95.14      5.57 o 
  -1   6   1       48.90       54.55      3.29 o 
   0   6   1       63.77       73.83      3.50 o 
   1   6   1      113.36       96.55      4.58 o 
   2   6   1      450.66      473.73      8.70 o 
   3   6   1     1948.91     2116.84     27.85 o 
   4   6   1      468.11      459.26     18.81 o 
   5   6   1      636.92      682.12     22.16 o 
   6   6   1       16.71       37.79      7.33 o 
   7   6   1        7.39       11.68     10.76 o 
   8   6   1      151.21      139.02     16.49 o 
   9   6   1      834.46      815.59     30.23 o 
  10   6   1        3.26       11.60      6.73 o 
  11   6   1       82.52       91.56     13.83 o 
  12   6   1      131.10      161.06     18.46 o 
  13   6   1        0.17       -1.94      7.67 o 
 -16   7   1       17.34       20.73      9.31 o 
 -15   7   1       57.60       72.32     17.08 o 
 -14   7   1       27.73       23.59      8.88 o 
 -13   7   1      111.50      103.51     13.55 o 
 -12   7   1      422.00      407.23     32.04 o 
 -11   7   1      876.88      859.28     23.51 o 
 -10   7   1      191.83      190.31     10.82 o 
  -9   7   1     1331.03     1337.04     24.67 o 
  -8   7   1      730.74      753.08     19.19 o 
  -7   7   1      377.09      374.97     14.54 o 
  -6   7   1     4945.30     4951.11     70.78 o 
  -5   7   1        0.04        2.49      2.72 o 
  -4   7   1      748.89      731.37     15.77 o 
  -3   7   1      420.99      453.48     30.83 o 
  -2   7   1      477.34      496.57      8.63 o 
  -1   7   1      889.92      947.43     13.97 o 
   0   7   1       67.35       78.30      4.57 o 
   1   7   1     3129.49     3316.31     35.28 o 
   2   7   1       17.51       22.09      2.52 o 
   3   7   1        1.24        0.94      1.73 o 
   4   7   1      124.02       98.27      9.24 o 
   5   7   1      309.57      295.51     15.09 o 
   6   7   1      198.91      209.95     14.05 o 
   7   7   1      351.42      333.69     20.10 o 
   8   7   1      429.96      388.28     19.91 o 
   9   7   1        2.02       -3.11      4.88 o 
  10   7   1       33.98       44.14     13.53 o 
  11   7   1      130.05      133.69     16.29 o 
  12   7   1       25.39       26.76     10.58 o 
  13   7   1       83.36       78.64     14.90 o 
 -16   8   1       58.16       48.52     24.89 o 
 -15   8   1       16.69       12.13      8.20 o 
 -14   8   1        0.20        5.93      7.48 o 
 -13   8   1      508.06      510.54     19.00 o 
 -12   8   1        1.49       -0.74      5.07 o 
 -11   8   1      380.96      364.89     16.42 o 
 -10   8   1      115.16      123.69      7.65 o 
  -9   8   1       42.14       47.52      7.79 o 
  -8   8   1      407.98      404.01     16.28 o 
  -7   8   1      150.76      173.04     11.87 o 
  -6   8   1      752.06      819.65     28.74 o 
  -5   8   1      960.48      940.88     29.68 o 
  -4   8   1     4043.33     4113.86     62.75 o 
  -3   8   1     4631.60     4667.89     56.49 o 
  -2   8   1      133.76      127.33      5.01 o 
  -1   8   1     6981.99     7020.18     75.99 o 
   0   8   1        1.95        3.43      2.84 o 
   1   8   1       65.62       90.29      4.66 o 
   2   8   1      362.69      387.02     10.75 o 
   3   8   1      873.12      925.90     21.02 o 
   4   8   1       48.40       44.90      6.87 o 
   5   8   1        0.29       -4.17      5.17 o 
   6   8   1       88.04       88.47     10.56 o 
   7   8   1       42.05       60.19      9.55 o 
   8   8   1       62.40       75.33     19.67 o 
   9   8   1      268.76      256.80     20.30 o 
  10   8   1      165.72      162.02     38.82 o 
  11   8   1       10.63        1.38      6.77 o 
  12   8   1        5.40       17.04      8.84 o 
 -15   9   1        6.03       -7.49      9.16 o 
 -14   9   1       62.90       70.48     13.50 o 
 -13   9   1       72.23       72.04     13.96 o 
 -12   9   1        3.67        3.58      9.98 o 
 -11   9   1       58.44       47.28      8.84 o 
 -10   9   1        2.41        1.12      5.10 o 
  -9   9   1      421.35      418.79     17.84 o 
  -8   9   1      697.74      735.36     37.41 o 
  -7   9   1     3004.73     2950.79     87.22 o 
  -6   9   1      668.62      595.26     52.35 o 
  -5   9   1      105.46       96.37     17.20 o 
  -4   9   1      363.46      343.71     29.72 o 
  -3   9   1      206.58      164.38     17.38 o 
  -2   9   1     1680.08     1687.17     26.40 o 
  -1   9   1      974.02      951.24     21.17 o 
   0   9   1      594.67      604.02     16.30 o 
   1   9   1      181.56      183.88      9.25 o 
   2   9   1      412.91      409.14     10.80 o 
   3   9   1       11.31        8.72     12.90 o 
   4   9   1      315.12      320.94     15.35 o 
   5   9   1       10.35       25.28      6.47 o 
   6   9   1       88.18       71.30     36.82 o 
   7   9   1       25.47       23.67      7.33 o 
   8   9   1        6.89        1.79     13.77 o 
   9   9   1      152.36      150.33     27.11 o 
  10   9   1        1.25        5.79      9.75 o 
  11   9   1        2.49       16.80     10.69 o 
 -15  10   1        8.82       -1.93     10.93 o 
 -14  10   1      309.71      326.05     26.91 o 
 -13  10   1        0.51       11.62      8.64 o 
 -12  10   1        7.71       17.74      9.24 o 
 -11  10   1      629.72      638.87     38.06 o 
 -10  10   1       12.82       11.23      7.92 o 
  -9  10   1       43.04       44.43     12.65 o 
  -8  10   1        1.28        0.11      6.15 o 
  -7  10   1     1008.24     1035.97     36.45 o 
  -6  10   1       14.22        7.31      5.93 o 
  -5  10   1      254.32      245.23     16.90 o 
  -4  10   1       26.94        7.33      7.87 o 
  -3  10   1       59.18       61.23     15.70 o 
  -2  10   1      299.65      279.43     27.94 o 
  -1  10   1      130.69      139.44      9.54 o 
   0  10   1      362.85      366.41     16.31 o 
   1  10   1      962.06      919.82     21.76 o 
   2  10   1       12.13        6.55      3.51 o 
   3  10   1      271.83      279.17     14.49 o 
   4  10   1      112.56       99.88     10.54 o 
   5  10   1      139.21      132.91     22.09 o 
   6  10   1      184.96      186.55     15.64 o 
   7  10   1      229.64      220.03     27.31 o 
   8  10   1      399.66      401.08     22.37 o 
   9  10   1      154.75      179.59     22.77 o 
  10  10   1      111.83       74.48     12.62 o 
 -15  11   1        0.43       16.72     13.22 o 
 -14  11   1       86.98      114.24     21.84 o 
 -13  11   1      682.69      594.63     31.32 o 
 -12  11   1       85.08       95.35     12.53 o 
 -11  11   1        2.08        2.00      8.05 o 
 -10  11   1       66.39       51.61     12.68 o 
  -9  11   1        0.56        4.12      6.55 o 
  -8  11   1      185.27      176.68     19.17 o 
  -7  11   1      337.56      342.87     22.42 o 
  -6  11   1      911.91      867.37     32.91 o 
  -5  11   1       70.06       69.09     10.91 o 
  -4  11   1       66.93       71.34     10.48 o 
  -3  11   1       61.98       38.18      7.89 o 
  -2  11   1        7.31       12.84      5.23 o 
  -1  11   1      141.24      109.41     10.93 o 
   0  11   1     2022.20     2046.67     37.75 o 
   1  11   1      395.05      405.70     14.66 o 
   2  11   1      248.05      272.95     14.41 o 
   3  11   1      702.13      669.64     23.06 o 
   4  11   1        1.40       13.91     11.75 o 
   5  11   1      143.62      148.69     16.01 o 
   6  11   1        2.95        1.33      5.52 o 
   7  11   1       87.19       91.74     13.62 o 
   8  11   1       70.40       57.54     17.94 o 
   9  11   1       25.16       36.92      9.40 o 
 -14  12   1      161.02      168.13     20.67 o 
 -13  12   1      226.60      220.64     38.11 o 
 -12  12   1      126.81      160.56     30.01 o 
 -11  12   1      486.20      475.51     31.48 o 
 -10  12   1        3.13       -0.14      8.01 o 
  -9  12   1      171.17      176.96     28.89 o 
  -8  12   1       36.41       40.88     10.78 o 
  -7  12   1        0.08       -2.73      5.63 o 
  -6  12   1      217.83      211.04     38.37 o 
  -5  12   1      110.54      114.93     25.58 o 
  -4  12   1      828.65      821.62     30.51 o 
  -3  12   1        3.50        3.76      4.68 o 
  -2  12   1      213.03      216.56     14.96 o 
  -1  12   1        5.32        0.90      4.25 o 
   0  12   1       61.34       51.65      8.14 o 
   1  12   1      220.99      227.82     14.63 o 
   2  12   1      176.43      168.37     13.56 o 
   3  12   1      603.96      628.74     23.46 o 
   4  12   1      454.96      445.51     20.74 o 
   5  12   1      265.58      303.36     18.24 o 
   6  12   1        7.03       10.03      8.50 o 
   7  12   1       66.36       71.17     11.83 o 
   8  12   1      372.01      376.34     23.16 o 
 -13  13   1      374.04      437.90     55.15 o 
 -12  13   1       64.53       77.61     23.26 o 
 -11  13   1       37.67       42.54     12.67 o 
 -10  13   1     1204.72     1368.59     50.84 o 
  -9  13   1       66.43       61.10     13.52 o 
  -8  13   1      183.00      201.48     21.81 o 
  -7  13   1       54.54       66.87     17.56 o 
  -6  13   1       91.69      107.68     23.97 o 
  -5  13   1       48.17        6.35     13.28 o 
  -4  13   1       16.91       20.90      8.06 o 
  -3  13   1      109.04      120.31     15.60 o 
  -2  13   1      680.94      665.68     26.14 o 
  -1  13   1      200.14      188.47     18.07 o 
   0  13   1      249.15      211.61     29.06 o 
   1  13   1     1146.70     1107.75     39.92 o 
   2  13   1      178.09      180.99     23.55 o 
   3  13   1      718.57      754.84     27.06 o 
   4  13   1        1.31        5.38      5.14 o 
   5  13   1       80.75       67.26     10.89 o 
   6  13   1       13.59       13.57      7.36 o 
   7  13   1      321.92      417.90     23.82 o 
 -12  14   1      144.89      168.13     27.26 o 
 -11  14   1       32.18       29.94     12.01 o 
 -10  14   1        5.04       17.85     10.21 o 
  -9  14   1       20.96       15.11      9.60 o 
  -8  14   1      118.21      130.05     18.13 o 
  -7  14   1       40.38       40.05     14.72 o 
  -6  14   1       37.18       30.57      9.80 o 
  -5  14   1      307.02      199.74     62.47 o 
  -4  14   1     1206.70     1217.76     40.67 o 
  -3  14   1      109.62      138.65     15.18 o 
  -2  14   1        8.43       17.99      6.85 o 
  -1  14   1      125.21      122.99     13.62 o 
   0  14   1      379.11      422.10     24.12 o 
   1  14   1       74.17      102.27     14.17 o 
   2  14   1       94.32       98.30     14.25 o 
   3  14   1      139.07      181.14     15.91 o 
   4  14   1       50.69       58.33     15.55 o 
   5  14   1       84.15      109.88     13.90 o 
   6  14   1      500.39      518.50     53.08 o 
 -11  15   1        4.45       10.74     10.80 o 
 -10  15   1       45.81       56.38     14.75 o 
  -9  15   1      169.68      178.73     22.35 o 
  -8  15   1       87.97       95.87     16.78 o 
  -7  15   1       58.55       59.24     13.00 o 
  -6  15   1        0.47        7.55      7.80 o 
  -5  15   1       12.04       17.71      8.91 o 
  -4  15   1       22.49       32.54      9.12 o 
  -3  15   1       24.38       20.11      9.63 o 
  -2  15   1      112.23      149.41     17.68 o 
  -1  15   1      246.68      269.64     20.82 o 
   0  15   1        0.14       -2.73      6.01 o 
   1  15   1     1005.98     1042.10     41.56 o 
   2  15   1        0.06        7.55      6.88 o 
   3  15   1       18.10       46.25     10.60 o 
   4  15   1      141.00      148.58     18.66 o 
  -9  16   1       92.56      106.05     19.05 o 
  -8  16   1        9.00        3.03      8.77 o 
  -7  16   1      357.97      399.35     31.23 o 
  -6  16   1       47.63       50.83     12.27 o 
  -5  16   1      270.76      329.83     26.60 o 
  -4  16   1      304.56      327.97     25.77 o 
  -3  16   1      220.44      249.65     21.64 o 
  -2  16   1      314.23      306.19     33.11 o 
  -1  16   1       94.02      122.18     16.96 o 
   0  16   1       22.30       15.82      9.39 o 
   1  16   1      192.78      189.55     20.37 o 
  -5  17   1       62.72       94.66     28.67 o 
  -4  17   1      157.85      145.12     33.25 o 
  -3  17   1       40.23       20.56     16.29 o 
   1 -17   2      676.45      706.19     32.96 o 
   2 -17   2        7.72       11.49      7.72 o 
   3 -17   2      240.70      247.26     21.09 o 
   4 -17   2      299.57      319.94     34.29 o 
   5 -17   2        5.72       12.52      8.24 o 
   6 -17   2        0.28       -6.82      7.49 o 
   7 -17   2      207.75      223.32     41.09 o 
  -3 -16   2        0.65       -2.36      6.07 o 
  -2 -16   2       63.47       66.68     11.55 o 
  -1 -16   2       17.38       29.86      7.86 o 
   0 -16   2      105.90      140.62     15.46 o 
   1 -16   2        3.42       19.95      6.92 o 
   2 -16   2        0.79       -5.15      5.15 o 
   3 -16   2        0.79       -3.83      5.33 o 
   4 -16   2      361.81      360.49     54.32 o 
   5 -16   2       23.97       27.89      9.35 o 
   6 -16   2      801.62      808.32     36.14 o 
   7 -16   2      198.67      218.33     35.68 o 
   8 -16   2      150.33      143.60     39.35 o 
   9 -16   2      274.17      324.26     30.05 o 
  -5 -15   2        3.02       -0.14     11.27 o 
  -4 -15   2       88.61       90.83     12.10 o 
  -3 -15   2      358.01      394.79     20.85 o 
  -2 -15   2      231.12      297.59     17.87 o 
  -1 -15   2      156.08      166.03     13.34 o 
   0 -15   2       15.66        9.69      6.58 o 
   1 -15   2        7.04       10.04      5.94 o 
   2 -15   2      334.51      380.46     21.03 o 
   3 -15   2       21.25       20.28      7.29 o 
   4 -15   2        9.78       36.82     12.61 o 
   5 -15   2       88.62       94.10     38.85 o 
   6 -15   2       70.02       77.84     13.86 o 
   7 -15   2       42.89       73.45     14.15 o 
   8 -15   2       47.68       39.78     11.73 o 
   9 -15   2      167.54      153.69     47.61 o 
  10 -15   2        0.49       -2.21      7.81 o 
  11 -15   2      144.52      157.51     22.33 o 
  -6 -14   2        0.11       -3.62      4.87 o 
  -5 -14   2       52.24       54.35      9.04 o 
  -4 -14   2      251.11      219.47     13.84 o 
  -3 -14   2       67.38       57.70      9.34 o 
  -2 -14   2       18.07       20.29      6.29 o 
  -1 -14   2        5.61        8.35      4.87 o 
   0 -14   2        0.06       -2.53      4.56 o 
   1 -14   2      186.65      197.75     14.11 o 
   2 -14   2      771.38      823.28     61.83 o 
   3 -14   2      123.72      114.77     14.19 o 
   4 -14   2      118.81      133.44     21.85 o 
   5 -14   2      710.09      738.48     56.76 o 
   6 -14   2      438.41      451.09     50.96 o 
   7 -14   2      203.84      244.37     22.91 o 
   8 -14   2      230.15      246.14     40.78 o 
   9 -14   2      129.10      105.94     18.09 o 
  10 -14   2        4.56        0.78      8.65 o 
  11 -14   2      120.75      124.41     24.34 o 
  12 -14   2       32.71       52.29     22.25 o 
  -8 -13   2       25.86       13.05     16.60 o 
  -7 -13   2      416.57      433.82     22.26 o 
  -6 -13   2        1.11        3.82      5.08 o 
  -5 -13   2      589.08      600.50     22.60 o 
  -4 -13   2       18.44       29.76      6.50 o 
  -3 -13   2        0.65        1.18      3.88 o 
  -2 -13   2      181.56      184.40     10.86 o 
  -1 -13   2      383.48      413.50     16.39 o 
   0 -13   2       66.07       74.33     10.45 o 
   1 -13   2       12.61       14.74      6.14 o 
   2 -13   2      290.27      281.60     39.22 o 
   3 -13   2      332.12      321.11     30.02 o 
   4 -13   2      338.95      358.95     28.64 o 
   5 -13   2       76.51       91.77     13.32 o 
   6 -13   2      383.52      397.28     24.16 o 
   7 -13   2      138.08      155.12     18.22 o 
   8 -13   2       83.53       76.55     13.83 o 
   9 -13   2       75.33       96.19     36.00 o 
  10 -13   2      339.34      360.15     46.89 o 
  11 -13   2       86.89       81.63     15.54 o 
  12 -13   2      323.40      427.13     52.76 o 
  13 -13   2       29.61       35.80     18.44 o 
  -9 -12   2        6.89       14.41      7.70 o 
  -8 -12   2      403.42      397.98     28.98 o 
  -7 -12   2      196.74      203.92     19.67 o 
  -6 -12   2      553.87      561.16     34.70 o 
  -5 -12   2       15.18       14.69     10.36 o 
  -4 -12   2      216.12      229.98     12.94 o 
  -3 -12   2       96.41      105.83      9.22 o 
  -2 -12   2      168.45      182.71      9.85 o 
  -1 -12   2       28.49       33.84      5.37 o 
   0 -12   2       45.69       59.97      7.31 o 
   1 -12   2      157.11      157.65     11.21 o 
   2 -12   2       17.39       21.00      5.75 o 
   3 -12   2       30.98       39.89      7.67 o 
   4 -12   2        5.19        0.48      6.17 o 
   5 -12   2        1.05       -3.79     11.11 o 
   6 -12   2      110.00      126.98     15.17 o 
   7 -12   2      352.18      324.23     24.71 o 
   8 -12   2       58.96       36.30     10.63 o 
   9 -12   2      237.30      235.87     22.89 o 
  10 -12   2       36.07       35.32     11.00 o 
  11 -12   2        4.41        0.68      7.86 o 
  12 -12   2      297.49      360.50     46.59 o 
  13 -12   2       63.92       79.11     25.38 o 
  14 -12   2       41.63       47.98     21.13 o 
 -10 -11   2        4.43        9.66      7.30 o 
  -9 -11   2       89.09       75.79     18.56 o 
  -8 -11   2       71.74       54.93     14.61 o 
  -7 -11   2       62.58       85.54     11.00 o 
  -6 -11   2        2.25        4.65      5.93 o 
  -5 -11   2      618.70      653.64     22.96 o 
  -4 -11   2        2.23        0.83      3.59 o 
  -3 -11   2      745.23      768.91     35.63 o 
  -2 -11   2      116.80      101.64      6.79 o 
  -1 -11   2        4.21        4.12      4.89 o 
   0 -11   2      232.69      217.04     12.54 o 
   1 -11   2      410.20      395.45     15.61 o 
   2 -11   2      261.24      265.86     19.14 o 
   3 -11   2        3.10       -3.36      3.36 o 
   4 -11   2      804.31      759.22     28.76 o 
   5 -11   2      351.97      244.40     77.87 o 
   6 -11   2       69.40       63.47     10.88 o 
   7 -11   2       73.98       79.40     12.72 o 
   8 -11   2      112.37      143.29     16.91 o 
   9 -11   2       65.56       64.75     20.17 o 
  10 -11   2      182.90      191.68     20.83 o 
  11 -11   2      255.11      272.71     25.31 o 
  12 -11   2      258.83      299.43     27.43 o 
  13 -11   2      121.34      124.99     20.83 o 
  14 -11   2       42.27       39.02     12.35 o 
 -11 -10   2       90.45      113.88     28.47 o 
 -10 -10   2      243.95      271.47     19.24 o 
  -9 -10   2        5.49       11.24      6.71 o 
  -8 -10   2        0.56        1.86      6.37 o 
  -7 -10   2      798.67      753.65     26.39 o 
  -6 -10   2       17.54       17.52      5.45 o 
  -5 -10   2       27.44       23.79      5.65 o 
  -4 -10   2      558.13      542.19     52.46 o 
  -3 -10   2        3.30        7.26      2.98 o 
  -2 -10   2      160.10      137.57     13.93 o 
  -1 -10   2      772.76      786.27     27.90 o 
   0 -10   2       13.93       10.37      2.26 o 
   1 -10   2        6.34        3.63      2.61 o 
   2 -10   2      235.54      222.27      8.92 o 
   3 -10   2     1408.30     1353.67     37.24 o 
   4 -10   2     1405.53     1462.64     38.58 o 
   5 -10   2      893.29      472.30     26.09 o 
   6 -10   2      169.05      158.28     15.59 o 
   7 -10   2        0.32       -6.42      7.75 o 
   8 -10   2       16.10       18.64      7.81 o 
   9 -10   2        2.37       -0.79      6.64 o 
  10 -10   2        0.08        0.10      6.78 o 
  11 -10   2      454.42      426.22     21.84 o 
  12 -10   2       13.54       20.66      7.96 o 
  13 -10   2      154.68      162.61     18.86 o 
  14 -10   2       13.29       -7.10     11.30 o 
  15 -10   2       35.25       55.92     16.48 o 
 -12  -9   2       15.97       33.13     10.53 o 
 -11  -9   2        5.16        7.68      7.06 o 
 -10  -9   2       11.69       15.49      7.35 o 
  -9  -9   2      128.97      115.58     13.39 o 
  -8  -9   2       36.77       45.42      8.26 o 
  -7  -9   2      170.66      163.08     25.45 o 
  -6  -9   2      384.92      368.92     24.80 o 
  -5  -9   2     1433.34     1453.75     33.98 o 
  -4  -9   2      375.55      392.50     13.97 o 
  -3  -9   2     2110.80     2146.24     33.84 o 
  -2  -9   2     2561.19     2455.31     54.58 o 
  -1  -9   2     1304.84     1330.72     36.29 o 
   0  -9   2     1342.53     1318.49     35.27 o 
   1  -9   2      122.52      117.23      4.73 o 
   2  -9   2        0.10        1.27      1.96 o 
   3  -9   2      216.25      213.23      9.74 o 
   4  -9   2     1917.71     1869.17     78.34 o 
   5  -9   2     1666.52     1584.20     41.18 o 
   6  -9   2       46.36       35.82      7.78 o 
   7  -9   2      205.99      205.68     18.06 o 
   8  -9   2      175.14      198.84     18.59 o 
   9  -9   2      394.87      441.64     24.39 o 
  10  -9   2       38.96       41.65     10.50 o 
  11  -9   2       74.84       78.64     10.54 o 
  12  -9   2      306.66      372.53     24.50 o 
  13  -9   2        0.45       -3.88      7.03 o 
  14  -9   2        0.03       -8.73      8.73 o 
  15  -9   2       63.35       60.71     17.18 o 
 -13  -8   2        3.69       13.35     15.30 o 
 -12  -8   2        7.49       11.90     11.46 o 
 -11  -8   2       41.38       27.35      9.10 o 
 -10  -8   2        3.35       -1.49      3.67 o 
  -9  -8   2       28.20       26.31      7.20 o 
  -8  -8   2        3.99       -4.12      4.12 o 
  -7  -8   2      461.75      419.46     18.54 o 
  -6  -8   2      910.42      807.38     29.20 o 
  -5  -8   2      926.03      841.88     27.22 o 
  -4  -8   2      160.39      158.42      6.72 o 
  -3  -8   2      769.92      745.86     33.30 o 
  -2  -8   2     1825.74     1763.82     59.21 o 
  -1  -8   2       90.15       86.41     14.28 o 
   0  -8   2      175.24      152.12     18.93 o 
   1  -8   2     1474.87     1482.71     16.44 o 
   2  -8   2     1395.68     1238.04     15.27 o 
   3  -8   2     2757.46     2768.43     35.11 o 
   4  -8   2      244.63      162.05     43.31 o 
   5  -8   2     1516.98     1414.81     37.18 o 
   6  -8   2     3237.88     3422.17     93.36 o 
   7  -8   2       23.30       22.83      7.05 o 
   8  -8   2       95.14      106.76     11.34 o 
   9  -8   2     1236.51     1239.12     32.71 o 
  10  -8   2     2197.73     2218.85     55.42 o 
  11  -8   2      292.26      298.37     13.25 o 
  12  -8   2      431.09      395.64     17.62 o 
  13  -8   2       10.24       17.81      9.26 o 
  14  -8   2      211.31      229.36     26.12 o 
  15  -8   2        4.75       -1.83      9.34 o 
  16  -8   2        3.19        4.54      9.95 o 
 -13  -7   2        0.44        0.24      8.11 o 
 -12  -7   2       80.14       95.17     14.61 o 
 -11  -7   2       98.82       80.53     13.14 o 
 -10  -7   2      168.65      202.38     17.92 o 
  -9  -7   2      110.48      102.02     22.37 o 
  -8  -7   2      217.41      177.75     14.56 o 
  -7  -7   2       76.07       76.42     11.38 o 
  -6  -7   2      799.56      775.36     27.96 o 
  -5  -7   2     1639.55     1678.77     43.26 o 
  -4  -7   2     1129.41     1098.76     18.05 o 
  -3  -7   2       15.57       22.17      6.97 o 
  -2  -7   2      493.95      407.98     23.49 o 
  -1  -7   2      553.70      530.12     27.80 o 
   0  -7   2      557.59      530.93     28.92 o 
   1  -7   2      724.86      724.39      9.83 o 
   2  -7   2     1022.29      970.36     15.13 o 
   3  -7   2        7.61        7.62      3.08 o 
   4  -7   2      323.69      288.81     21.66 o 
   5  -7   2       79.84      105.89      7.74 o 
   6  -7   2      704.81      755.97     16.31 o 
   7  -7   2       26.81       22.29      5.12 o 
   8  -7   2      186.91      179.40      7.83 o 
   9  -7   2      217.04      219.96     16.77 o 
  10  -7   2        4.57        7.45      5.44 o 
  11  -7   2       75.92       99.38     13.69 o 
  12  -7   2      226.19      236.42     14.76 o 
  13  -7   2      105.93      118.18     13.12 o 
  14  -7   2       32.14       22.09      9.04 o 
  15  -7   2      208.00      224.50     18.33 o 
  16  -7   2      189.92      175.93     28.48 o 
 -14  -6   2       96.04      116.38     17.63 o 
 -13  -6   2        3.08       -2.49      6.60 o 
 -12  -6   2       31.88       47.10     11.16 o 
 -11  -6   2      221.40      209.01     19.26 o 
 -10  -6   2       14.98       13.66      6.64 o 
  -9  -6   2      101.90       92.48     14.34 o 
  -8  -6   2      128.25       80.33     12.49 o 
  -7  -6   2       33.11       29.85      7.16 o 
  -6  -6   2        4.22        5.15      3.96 o 
  -5  -6   2      111.31      101.70      6.55 o 
  -4  -6   2      880.63      897.44     15.24 o 
  -3  -6   2      404.94      501.12     22.98 o 
  -2  -6   2       82.74       79.67     11.25 o 
  -1  -6   2     2704.25     2669.27     74.03 o 
   0  -6   2      431.58      381.73     22.39 o 
   1  -6   2     7699.56     8020.49     81.44 o 
   2  -6   2     2044.09     2244.95     28.51 o 
   3  -6   2      169.87      156.30      6.91 o 
   4  -6   2      926.73      950.32     62.50 o 
   5  -6   2      137.60      122.98      8.43 o 
   6  -6   2     2707.49     3002.87     39.90 o 
   7  -6   2      554.72      558.40     13.17 o 
   8  -6   2      984.98      986.92     19.79 o 
   9  -6   2       85.92       96.42      7.78 o 
  10  -6   2      379.96      377.67     13.76 o 
  11  -6   2      419.64      448.59     17.09 o 
  12  -6   2      387.25      417.67     20.01 o 
  13  -6   2        0.62       10.75      7.72 o 
  14  -6   2       85.62       82.30     12.65 o 
  15  -6   2      186.75      197.72     39.31 o 
  16  -6   2      138.35      158.40     16.19 o 
 -14  -5   2       27.02       46.12     11.97 o 
 -13  -5   2      237.14      238.39     22.18 o 
 -12  -5   2       23.21       24.54      9.00 o 
 -11  -5   2       31.28       29.06      8.76 o 
 -10  -5   2      236.07      232.15     23.36 o 
  -9  -5   2       93.08       77.66     12.91 o 
  -8  -5   2      202.63      222.36     17.18 o 
  -7  -5   2       96.71       64.37     10.14 o 
  -6  -5   2     1103.82     1183.65     36.37 o 
  -5  -5   2      109.93      130.90      5.68 o 
  -4  -5   2        3.42        4.41      2.15 o 
  -3  -5   2     4282.54     4781.97    109.90 o 
  -2  -5   2     1114.43     1264.61     40.01 o 
  -1  -5   2      532.35      508.22     23.35 o 
   0  -5   2     2539.27     2832.10     75.72 o 
   1  -5   2      103.54       99.20      2.77 o 
   2  -5   2        0.70       -1.25      1.25 o 
   3  -5   2       32.12       38.77      8.48 o 
   4  -5   2     1616.90     1704.99     33.21 o 
   5  -5   2      752.26      711.59     11.87 o 
   6  -5   2     1251.61     1240.28     18.14 o 
   7  -5   2      196.05      225.31     15.93 o 
   8  -5   2        1.83        0.25      4.41 o 
   9  -5   2      494.47      471.68     14.23 o 
  10  -5   2       14.31       14.19      5.02 o 
  11  -5   2       53.77       48.18      9.05 o 
  12  -5   2      100.03       73.55     17.49 o 
  13  -5   2       46.66       26.62      7.14 o 
  14  -5   2       54.59       49.21     14.71 o 
  15  -5   2       29.92       44.28     10.23 o 
  16  -5   2      111.10      122.15     14.36 o 
 -15  -4   2        0.06        3.67      8.92 o 
 -14  -4   2        1.04        1.12      8.37 o 
 -13  -4   2        2.37       -3.53      7.06 o 
 -12  -4   2      281.58      286.77     22.94 o 
 -11  -4   2        3.71       16.26     10.53 o 
 -10  -4   2        3.11        4.05      6.31 o 
  -9  -4   2      867.06      860.83     37.42 o 
  -8  -4   2        6.74        3.64      5.15 o 
  -7  -4   2      261.43      326.06     18.70 o 
  -6  -4   2      168.43      171.03     12.01 o 
  -5  -4   2      731.39      803.55     32.23 o 
  -4  -4   2     1043.19     1039.47     14.43 o 
  -3  -4   2     5773.40     6435.32     72.93 o 
  -2  -4   2      179.26      207.83     12.38 o 
  -1  -4   2     1789.34     1935.20     52.63 o 
   0  -4   2      772.27      765.51     28.42 o 
   1  -4   2        3.74        5.75      1.00 o 
   2  -4   2     1599.12     1704.76     31.58 o 
   3  -4   2     2397.00     2480.73     88.70 o 
   4  -4   2      700.44      690.59     11.90 o 
   5  -4   2     1329.19     1415.03     17.01 o 
   6  -4   2     2439.04     2655.81     31.09 o 
   7  -4   2     1302.94     1431.13     23.97 o 
   8  -4   2      379.87      396.72     10.70 o 
   9  -4   2      282.75      284.27     11.35 o 
  10  -4   2      308.15      313.91     13.52 o 
  11  -4   2      371.28      379.44     18.39 o 
  12  -4   2      132.70      118.81     18.99 o 
  13  -4   2        2.32        1.22      7.04 o 
  14  -4   2       41.32       24.15      8.73 o 
  15  -4   2       13.30       17.15     10.00 o 
  16  -4   2       38.82       62.28     20.18 o 
 -15  -3   2      230.40      223.24     33.31 o 
 -14  -3   2       19.09        2.65     12.67 o 
 -13  -3   2       57.67       62.91     12.61 o 
 -12  -3   2     1421.48     1436.65     44.67 o 
 -11  -3   2      179.96      206.54     23.40 o 
 -10  -3   2      272.66      272.55     22.00 o 
  -9  -3   2       52.33       38.41      9.82 o 
  -8  -3   2     1937.83     2052.05     60.30 o 
  -7  -3   2       43.09       32.16      7.23 o 
  -6  -3   2      144.05      182.56     12.50 o 
  -5  -3   2      108.54       87.02      8.94 o 
  -4  -3   2     3258.16     3624.38     54.11 o 
  -3  -3   2     3407.27     3851.43     53.67 o 
   0  -3   2      189.23      165.43      7.29 o 
   1  -3   2     5144.99     5329.36     60.73 o 
   2  -3   2      100.31       99.27      5.76 o 
   3  -3   2     2806.41     3057.69     43.36 o 
   4  -3   2     4489.58     4946.70     47.98 o 
   5  -3   2       53.32       36.76      3.22 o 
   6  -3   2      478.38      508.78     10.62 o 
   7  -3   2     1466.58     1487.84     28.51 o 
   8  -3   2      887.94      898.03     14.67 o 
   9  -3   2      194.61      191.45      8.21 o 
  10  -3   2        9.87       11.19      9.51 o 
  11  -3   2      272.20      228.05     15.00 o 
  12  -3   2      243.42      255.66     16.13 o 
  13  -3   2      524.32      537.66     22.24 o 
  14  -3   2      309.46      322.74     18.64 o 
  15  -3   2        0.13        8.46     14.77 o 
  16  -3   2        4.52       13.41     16.20 o 
 -16  -2   2        0.31       -4.27     14.12 o 
 -15  -2   2       41.56       51.32     12.97 o 
 -14  -2   2       31.43       24.24     10.01 o 
 -13  -2   2      903.62      949.06     36.74 o 
 -12  -2   2      206.42      217.57     43.25 o 
 -11  -2   2      723.54      773.01     39.45 o 
 -10  -2   2      206.32      207.92     21.80 o 
  -9  -2   2       70.62       91.76     14.39 o 
  -8  -2   2     1119.53     1132.08     28.14 o 
  -7  -2   2     1080.16     1098.65     25.73 o 
  -6  -2   2     2297.70     2393.58     43.89 o 
  -5  -2   2     1224.58     1223.72     34.62 o 
  -4  -2   2       31.22        0.92      1.07 o 
  -3  -2   2       50.52       38.56      3.23 o 
  -2  -2   2    21646.53    22765.89    302.93 o 
  -1  -2   2     6904.79     7470.76    164.00 o 
   0  -2   2      435.46      503.70     16.83 o 
   2  -2   2    29260.16    30864.96    354.34 o 
   3  -2   2     3158.04     3324.04     36.81 o 
   4  -2   2     6061.03     6324.60     54.19 o 
   5  -2   2     1177.57     1206.53     16.54 o 
   6  -2   2      875.59      844.50     12.60 o 
   7  -2   2      380.29      402.01      8.82 o 
   8  -2   2      430.14      490.65     10.45 o 
   9  -2   2      207.87      241.87      9.95 o 
  10  -2   2     1605.13     1578.72     27.15 o 
  11  -2   2       25.95       31.09      7.26 o 
  12  -2   2      297.20      315.86     16.67 o 
  13  -2   2       12.36       11.11      6.10 o 
  14  -2   2        1.90      -11.71     11.71 o 
  15  -2   2      496.00      509.11     39.85 o 
  16  -2   2        0.88        4.78     17.45 o 
 -15  -1   2       80.92      107.95     24.34 o 
 -14  -1   2        8.38       -4.42      6.79 o 
 -13  -1   2      237.94      242.23     21.32 o 
 -12  -1   2      177.49      197.90     17.55 o 
 -11  -1   2       74.98       81.13     15.40 o 
 -10  -1   2      719.99      701.39     25.04 o 
  -9  -1   2     2067.32     2208.54     46.71 o 
  -8  -1   2     3826.10     4048.93     69.54 o 
  -7  -1   2      190.51      183.12      7.77 o 
  -6  -1   2     3001.41     3355.19     45.15 o 
  -5  -1   2     1069.58     1102.51     23.61 o 
  -4  -1   2       10.96        6.40      2.35 o 
  -3  -1   2    30038.75    31116.27    598.68 o 
  -1  -1   2      162.02      156.37      4.18 o 
   0  -1   2       34.91       34.95      4.17 o 
   1  -1   2      224.48      182.97     10.86 o 
   2  -1   2     5923.20     6395.52     75.62 o 
   3  -1   2    30737.63    32090.02    374.44 o 
   4  -1   2      161.38      139.68      5.08 o 
   5  -1   2     2110.80     2271.79     32.77 o 
   6  -1   2     2248.83     2323.34     27.42 o 
   7  -1   2      219.08      214.59      6.32 o 
   8  -1   2      417.96      453.25     15.32 o 
   9  -1   2      629.19      623.29     15.12 o 
  10  -1   2        4.15        2.42      3.40 o 
  11  -1   2      218.62      235.70     10.70 o 
  12  -1   2      149.43      147.67      9.38 o 
  13  -1   2       12.23       18.97     14.15 o 
  14  -1   2       24.01       36.30     16.78 o 
  15  -1   2      134.54      146.52     27.52 o 
  16  -1   2       37.79       31.29     18.84 o 
 -16   0   2        0.35        6.71     16.58 o 
 -15   0   2       32.43       50.89     19.72 o 
 -14   0   2       58.71       54.45     12.77 o 
 -13   0   2       27.69       26.54      8.81 o 
 -12   0   2       80.66       79.92     12.08 o 
 -11   0   2        5.49        0.49      9.75 o 
 -10   0   2      867.79      848.45     32.08 o 
  -9   0   2      618.25      582.36     14.22 o 
  -8   0   2       24.94       30.21      3.53 o 
  -7   0   2     2657.58     2739.32     38.26 o 
  -6   0   2      366.31      456.03      9.57 o 
  -5   0   2      107.41      161.13      5.17 o 
  -4   0   2     3497.79     3743.18     46.05 o 
  -3   0   2    65772.16    67016.56    763.54 o 
  -2   0   2     2002.36     2146.04     26.37 o 
  -1   0   2       64.72       72.39      2.60 o 
   0   0   2     3124.59     3252.01     37.41 o 
   1   0   2      980.96      994.59     11.96 o 
   2   0   2    12506.41    13152.21    234.11 o 
   3   0   2      695.36      720.46     12.96 o 
   4   0   2     2499.25     2553.10     27.10 o 
   5   0   2       40.60       54.53      3.69 o 
   6   0   2       40.06       32.00      3.24 o 
   7   0   2     1055.74     1135.28     19.13 o 
   8   0   2     2572.96     2546.66     34.75 o 
   9   0   2       20.70       13.86      4.28 o 
  10   0   2        1.27        2.49      3.80 o 
  11   0   2      213.95      219.77     14.74 o 
  12   0   2      579.89      600.85     21.82 o 
  13   0   2       33.51       26.77     10.53 o 
  14   0   2       53.73       40.10     18.15 o 
  15   0   2       41.60       37.50     19.10 o 
  16   0   2       51.27       70.80     22.81 o 
 -16   1   2        6.07       21.21     18.44 o 
 -15   1   2       25.72       21.64     16.60 o 
 -14   1   2        4.82       22.62     16.22 o 
 -13   1   2       98.62      134.92     12.83 o 
 -12   1   2       53.93       49.77      5.76 o 
 -11   1   2       84.83       79.95      7.21 o 
 -10   1   2      311.88      305.59     21.95 o 
  -9   1   2      830.36      896.36     17.46 o 
  -8   1   2      147.03      130.97      6.85 o 
  -7   1   2     2205.65     2232.38     30.57 o 
  -6   1   2     1309.91     1277.69     17.43 o 
  -5   1   2      173.50      125.75      4.59 o 
  -4   1   2     1753.61     1896.95     29.25 o 
  -3   1   2    40579.66    40747.43    498.96 o 
  -2   1   2      461.13      491.65      6.96 o 
  -1   1   2     4881.55     5010.36     57.13 o 
   0   1   2    12037.33    11874.04    165.80 o 
   1   1   2     4122.95     4394.72     61.52 o 
   2   1   2    16684.78    17540.51    202.45 o 
   3   1   2    12168.61    13287.19    131.04 o 
   4   1   2       49.71       35.65      2.82 o 
   5   1   2     1195.26     1376.92     19.28 o 
   6   1   2     1223.10     1306.95     19.37 o 
   7   1   2       32.47       29.29      3.33 o 
   8   1   2      474.22      462.76     10.14 o 
   9   1   2      403.08      384.12     14.97 o 
  10   1   2      163.34      170.36     12.52 o 
  11   1   2      193.76      169.81     13.30 o 
  12   1   2        2.22        2.34      5.54 o 
  13   1   2      321.55      354.69     20.79 o 
  14   1   2      151.81      149.21     19.09 o 
  15   1   2      110.96       60.65     21.57 o 
 -16   2   2       11.84       21.91     17.47 o 
 -15   2   2       84.35       50.61     19.03 o 
 -14   2   2       44.63       62.04     18.16 o 
 -13   2   2      241.97      230.95     13.28 o 
 -12   2   2      706.28      725.87     35.09 o 
 -11   2   2      247.08      247.44     15.81 o 
 -10   2   2     1341.71     1338.69     27.40 o 
  -9   2   2      247.33      235.35      9.65 o 
  -8   2   2      686.72      762.29     16.71 o 
  -7   2   2      115.50      138.20      6.39 o 
  -6   2   2      457.27      509.07     10.32 o 
  -5   2   2      511.65      515.19      9.74 o 
  -4   2   2       27.25       23.90      2.47 o 
  -3   2   2     2550.30     2769.71     25.82 o 
  -2   2   2     3120.82     3486.48     34.24 o 
  -1   2   2     1733.72     1707.96     20.17 o 
   1   2   2      141.47       34.17      4.04 o 
   2   2   2      194.90      177.38      9.52 o 
   3   2   2      423.48      420.34     12.93 o 
   4   2   2       13.16       13.95      3.21 o 
   5   2   2      751.75      737.26     24.58 o 
   6   2   2      287.44      270.88     15.71 o 
   7   2   2       32.62       28.25      5.11 o 
   8   2   2      219.18      241.46     11.76 o 
   9   2   2       86.72       99.15      9.19 o 
  10   2   2       33.98       36.95      8.62 o 
  11   2   2      478.36      500.28     36.73 o 
  12   2   2       84.61       69.75     12.19 o 
  13   2   2      559.61      557.51     47.95 o 
  14   2   2       62.22       69.52     15.80 o 
  15   2   2       99.01      118.58     26.18 o 
 -16   3   2       65.54       47.40     19.30 o 
 -15   3   2      316.53      312.52     34.26 o 
 -14   3   2        1.03       -5.12      5.12 o 
 -13   3   2      112.43      112.25     11.58 o 
 -12   3   2      426.84      435.44     30.09 o 
 -11   3   2      582.01      573.01     21.22 o 
 -10   3   2      783.45      842.56     22.61 o 
  -9   3   2       77.81       86.11      7.04 o 
  -8   3   2      543.19      555.83     12.50 o 
  -7   3   2     1672.46     1665.35     24.35 o 
  -6   3   2      255.31      285.51     11.91 o 
  -5   3   2     2810.44     2850.86     31.56 o 
  -4   3   2        2.22       -0.03      1.11 o 
  -3   3   2      222.36      212.20      6.04 o 
  -2   3   2      884.01      895.95     13.91 o 
  -1   3   2       86.64       77.91      9.25 o 
   0   3   2        3.32        3.57      1.72 o 
   1   3   2     1441.64     1297.46     23.94 o 
   2   3   2        8.82        6.76      2.76 o 
   3   3   2      358.90      353.71     19.90 o 
   4   3   2      969.70     1034.89     24.70 o 
   5   3   2        8.92       15.37      3.22 o 
   6   3   2      873.93      900.52     19.50 o 
   7   3   2      105.89      119.38     13.87 o 
   8   3   2       42.04       54.41      8.95 o 
   9   3   2        0.05       -0.88      4.44 o 
  10   3   2       59.64       65.71     27.79 o 
  11   3   2       68.38       77.13     18.67 o 
  12   3   2       58.95       42.70     10.59 o 
  13   3   2      311.54      300.57     24.69 o 
  14   3   2      138.73      164.52     19.71 o 
  15   3   2        9.91       12.99     15.86 o 
 -16   4   2       11.92       31.01     16.82 o 
 -15   4   2       66.83       67.70     10.56 o 
 -14   4   2        3.69       12.94      7.12 o 
 -13   4   2        0.54       -3.04      5.55 o 
 -12   4   2      436.34      469.57     20.49 o 
 -11   4   2        0.09        5.58      4.61 o 
 -10   4   2      524.13      554.27     17.78 o 
  -9   4   2       51.27       51.26      5.94 o 
  -8   4   2      170.07      201.51      8.62 o 
  -7   4   2      847.68      863.29     20.82 o 
  -6   4   2     6816.49     7496.66     66.58 o 
  -5   4   2      257.13      294.88      6.27 o 
  -4   4   2      168.40      140.03      5.50 o 
  -3   4   2    15513.58    16951.32    207.32 o 
  -2   4   2     1764.97     1846.05     29.18 o 
  -1   4   2     1401.34     1379.01     51.04 o 
   0   4   2    15924.39    17258.42    189.00 o 
   1   4   2       60.38       56.07      3.12 o 
   2   4   2     2354.21     2614.81     31.16 o 
   3   4   2      266.67      299.39      9.16 o 
   4   4   2      117.08       75.63     12.82 o 
   5   4   2      871.84      996.38     41.48 o 
   6   4   2      460.44      479.14     18.84 o 
   7   4   2       89.20       88.57     10.47 o 
   8   4   2      188.09      191.76     17.99 o 
   9   4   2      933.39      911.84     31.29 o 
  10   4   2        8.57        4.78      5.77 o 
  11   4   2      140.67      129.40     18.30 o 
  12   4   2       55.56       55.36     12.10 o 
  13   4   2       86.56       83.25     14.60 o 
  14   4   2      106.73      123.66     29.04 o 
 -16   5   2      116.81       72.55     55.60 o 
 -15   5   2       18.46       20.46      8.55 o 
 -14   5   2       90.87      112.29     15.98 o 
 -13   5   2      349.69      369.61     28.43 o 
 -12   5   2       92.60      124.09     11.09 o 
 -11   5   2        1.88        1.93      5.08 o 
 -10   5   2       94.30       94.92     15.16 o 
  -9   5   2      251.23      245.38     10.78 o 
  -8   5   2      137.58      137.55      8.50 o 
  -7   5   2      442.38      427.99     12.10 o 
  -6   5   2      701.67      749.91     12.73 o 
  -5   5   2     1777.78     1846.41     25.72 o 
  -4   5   2     2097.17     2329.00     35.94 o 
  -3   5   2       42.19       52.15      3.93 o 
  -2   5   2     2983.98     3089.11     58.16 o 
  -1   5   2    13759.99    15030.82    125.98 o 
   0   5   2    10532.46    11917.22    108.32 o 
   1   5   2      223.60      205.58      5.44 o 
   2   5   2     6052.36     6804.72     87.31 o 
   3   5   2      650.82      764.46     13.84 o 
   4   5   2       72.90       71.74     12.92 o 
   6   5   2      730.44      709.80     23.40 o 
   7   5   2        6.07        6.29      5.46 o 
   8   5   2       39.02       56.37     13.00 o 
   9   5   2      476.89      458.18     22.23 o 
  10   5   2      197.17      203.31     18.28 o 
  11   5   2       68.18       52.38     11.21 o 
  12   5   2       14.51       10.33      8.07 o 
  13   5   2        3.20       -1.87      7.53 o 
  14   5   2        2.80        3.28      9.29 o 
 -16   6   2       82.97       86.01     12.79 o 
 -15   6   2       45.63       44.17     10.21 o 
 -14   6   2        1.32       -0.69      5.38 o 
 -13   6   2       22.75       20.91      7.88 o 
 -12   6   2      231.46      236.28     15.03 o 
 -11   6   2       16.76       16.24      5.78 o 
 -10   6   2        0.70        7.40      3.96 o 
  -9   6   2      431.74      415.46     13.79 o 
  -8   6   2      880.58      861.27     18.52 o 
  -7   6   2       34.17       43.60      4.98 o 
  -6   6   2      457.41      436.67     12.21 o 
  -5   6   2     1229.82     1241.64     24.96 o 
  -4   6   2      949.49     1120.65     36.88 o 
  -3   6   2      736.26      667.90     34.36 o 
  -2   6   2     1585.59     1644.65     24.55 o 
  -1   6   2       85.47      132.60      4.83 o 
   0   6   2       71.54      134.63      4.86 o 
   1   6   2       85.65       80.77      4.77 o 
   2   6   2      372.59      388.91      8.40 o 
   3   6   2     1395.69     1333.12     20.75 o 
   4   6   2       91.43       99.29      9.29 o 
   5   6   2     1122.59     1170.54     45.59 o 
   6   6   2       43.60       76.56     15.97 o 
   7   6   2      101.58       82.92     10.45 o 
   8   6   2      210.95      180.53     17.92 o 
   9   6   2        4.04        0.24      5.01 o 
  10   6   2        7.47       12.11      6.83 o 
  11   6   2        3.20        6.87      7.48 o 
  12   6   2       83.37       90.27     18.35 o 
  13   6   2        8.03        3.13      8.03 o 
 -16   7   2       16.18       16.74      8.65 o 
 -15   7   2      130.58      104.81     42.02 o 
 -14   7   2      673.71      618.09     25.12 o 
 -13   7   2      497.00      510.64     19.64 o 
 -12   7   2       10.59       12.31      5.98 o 
 -11   7   2      636.04      604.84     19.63 o 
 -10   7   2        0.03        0.09      3.65 o 
  -9   7   2      195.43      204.11     10.16 o 
  -8   7   2      230.21      226.00      9.31 o 
  -7   7   2     1192.65     1118.04     26.32 o 
  -6   7   2      948.02      927.21     22.57 o 
  -5   7   2       15.87       15.77      3.41 o 
  -4   7   2     3089.46     3120.24     53.16 o 
  -3   7   2     1536.81     1514.60     37.01 o 
  -2   7   2      491.25      539.80      9.53 o 
  -1   7   2      296.66      309.34      8.68 o 
   0   7   2     3293.98     3334.91     36.43 o 
   1   7   2       58.70       59.59      3.97 o 
   2   7   2     2677.57     2685.56     31.12 o 
   3   7   2     1143.72     1089.44     19.39 o 
   4   7   2      316.07      299.63     14.42 o 
   5   7   2      128.22      132.57     12.40 o 
   6   7   2     1834.97     1750.09     42.67 o 
   7   7   2       53.13       60.16     24.83 o 
   8   7   2      226.58      221.08     40.84 o 
   9   7   2       29.25       34.58      8.76 o 
  10   7   2       23.29       23.13     15.27 o 
  11   7   2        8.65       17.95      8.71 o 
  12   7   2       15.66       13.89      8.88 o 
 -16   8   2      283.20      310.67     25.69 o 
 -15   8   2       79.02       97.76     12.55 o 
 -14   8   2        0.11       -4.48      6.86 o 
 -13   8   2      211.31      212.35     14.26 o 
 -12   8   2       15.57       21.12      6.30 o 
 -11   8   2       68.63       68.19      7.17 o 
 -10   8   2      844.51      780.09     22.23 o 
  -9   8   2       66.06       57.83     13.14 o 
  -8   8   2      125.95      115.68     10.66 o 
  -7   8   2      103.19       72.29      8.03 o 
  -6   8   2      470.09      386.02     19.47 o 
  -5   8   2     1650.21     1684.67     42.81 o 
  -4   8   2      315.57      289.64     12.26 o 
  -3   8   2      551.09      563.19     19.38 o 
  -2   8   2      818.52      792.45     20.20 o 
  -1   8   2     1832.58     1805.59     31.57 o 
   0   8   2        0.26       -2.34      2.34 o 
   1   8   2       43.36       51.40      5.56 o 
   2   8   2     1120.25     1092.07     19.62 o 
   3   8   2      381.16      358.66     15.26 o 
   4   8   2      144.58      163.43     11.48 o 
   5   8   2     1062.37      989.49     29.58 o 
   6   8   2       19.04       13.99      6.05 o 
   7   8   2      340.80      234.34     33.27 o 
   8   8   2      104.20       89.12     19.07 o 
   9   8   2       43.77       41.45      9.62 o 
  10   8   2       70.13       50.05     10.77 o 
  11   8   2        0.54       -3.60      8.59 o 
  12   8   2      107.81      131.13     17.54 o 
 -15   9   2        0.08        7.90     11.17 o 
 -14   9   2      400.62      446.14     27.75 o 
 -13   9   2       28.98       23.32      9.73 o 
 -12   9   2       11.74       14.27     11.47 o 
 -11   9   2       17.32       24.31      7.32 o 
 -10   9   2       90.65      115.12     11.97 o 
  -9   9   2       66.49       85.75     10.16 o 
  -8   9   2       57.41       66.71     11.60 o 
  -7   9   2     1561.94     1451.03     63.85 o 
  -6   9   2      121.86      114.37     13.08 o 
  -5   9   2      207.59      219.85     17.26 o 
  -4   9   2       39.59       38.93      8.76 o 
  -3   9   2      514.87      558.79     21.34 o 
  -2   9   2     2047.89     1895.32     34.09 o 
  -1   9   2       17.37       28.43      4.97 o 
   0   9   2     1626.01     1534.32     29.59 o 
   1   9   2       45.22       17.84      5.85 o 
   2   9   2       28.77       58.42      9.55 o 
   3   9   2     1489.92     1493.31     35.88 o 
   4   9   2      750.33      729.29     24.54 o 
   5   9   2      249.41      241.87     16.98 o 
   6   9   2        0.05        4.01      4.64 o 
   7   9   2       21.93       13.44      6.58 o 
   8   9   2       16.67        9.17      5.20 o 
   9   9   2        2.15       17.73      7.23 o 
  10   9   2      155.26      174.90     21.51 o 
  11   9   2       11.33       -1.71      7.43 o 
 -15  10   2       93.16      104.92     20.91 o 
 -14  10   2      372.24      390.67     26.79 o 
 -13  10   2      145.90      162.43     19.29 o 
 -12  10   2      113.49      136.59     17.57 o 
 -11  10   2      736.29      736.48     26.53 o 
 -10  10   2      947.97      928.50     38.37 o 
  -9  10   2      773.23      747.43     37.03 o 
  -8  10   2      130.72      140.74     16.90 o 
  -7  10   2       19.62       13.73      6.81 o 
  -6  10   2      752.61      710.34     68.15 o 
  -5  10   2       55.57       37.77      8.12 o 
  -4  10   2       60.33       46.06      8.42 o 
  -3  10   2        2.12       -0.19      5.25 o 
  -2  10   2       44.24       45.43      7.79 o 
  -1  10   2      821.48      778.21     24.24 o 
   0  10   2      488.64      445.69     16.86 o 
   1  10   2       54.07       40.20      7.80 o 
   2  10   2       81.05       82.06      9.18 o 
   3  10   2      559.98      512.65     23.14 o 
   4  10   2      459.47      419.78     19.05 o 
   5  10   2      612.81      591.51     23.58 o 
   6  10   2      342.96      364.36     20.56 o 
   7  10   2      265.29      269.08     22.90 o 
   8  10   2      225.88      213.69     20.07 o 
   9  10   2      227.87      226.01     36.50 o 
  10  10   2       18.30        1.83     11.71 o 
 -15  11   2       32.97       38.53     14.30 o 
 -14  11   2      245.99      271.10     57.11 o 
 -13  11   2      126.42      127.70     17.97 o 
 -12  11   2      133.50      147.33     29.86 o 
 -11  11   2       78.94       93.22     15.87 o 
 -10  11   2      311.21      335.04     27.82 o 
  -9  11   2       16.34       11.77      8.21 o 
  -8  11   2       25.73       10.85     12.68 o 
  -7  11   2       71.28       58.79     11.41 o 
  -6  11   2      762.01      739.34     30.21 o 
  -5  11   2      153.31      113.83     13.48 o 
  -4  11   2      113.02      185.78     29.06 o 
  -3  11   2       52.10       26.49      6.95 o 
  -2  11   2        0.12        7.70      4.70 o 
  -1  11   2        1.97        8.45      4.86 o 
   0  11   2        3.15       -1.08      3.37 o 
   1  11   2      911.33      932.82     23.80 o 
   2  11   2      130.54      131.71     12.15 o 
   3  11   2       21.26       46.43      8.04 o 
   4  11   2      350.34      385.87     44.93 o 
   5  11   2      135.72      148.58     14.54 o 
   6  11   2        6.69        9.89      6.31 o 
   7  11   2      194.01      226.37     19.71 o 
   8  11   2      169.09      203.22     19.38 o 
   9  11   2       66.70       55.20     17.24 o 
 -14  12   2       95.21      129.81     18.86 o 
 -13  12   2      333.93      341.92     48.10 o 
 -12  12   2       62.04       56.16     14.55 o 
 -11  12   2        5.93       27.04     10.47 o 
 -10  12   2        0.20       21.12     20.70 o 
  -9  12   2      270.80      260.32     24.77 o 
  -8  12   2        2.84       11.78      7.83 o 
  -7  12   2      707.99      637.91     30.09 o 
  -6  12   2      209.76      209.04     55.76 o 
  -5  12   2      180.25      161.51     16.76 o 
  -4  12   2      237.53      202.22     74.76 o 
  -3  12   2       61.71       51.96      9.18 o 
  -2  12   2      534.74      508.93     31.19 o 
  -1  12   2     1802.66     1749.06     44.45 o 
   0  12   2      400.44      369.25     38.96 o 
   1  12   2      230.10      252.14     15.28 o 
   2  12   2       43.58       47.09      8.53 o 
   3  12   2      362.68      376.49     19.28 o 
   4  12   2     1157.28     1129.37     86.78 o 
   5  12   2      152.50      196.98     17.26 o 
   6  12   2      215.82      225.82     30.24 o 
   7  12   2        0.93        1.50      8.24 o 
   8  12   2      417.95      383.39     47.49 o 
 -13  13   2        5.15       16.25     17.66 o 
 -12  13   2      271.71      287.24     29.20 o 
 -11  13   2        0.22       11.89      9.66 o 
 -10  13   2      311.43      339.14     29.86 o 
  -9  13   2      218.53      210.88     23.01 o 
  -8  13   2      110.62      109.28     16.24 o 
  -7  13   2      219.97      227.59     21.97 o 
  -6  13   2       48.62       50.19     11.30 o 
  -5  13   2        0.77        7.45      6.45 o 
  -4  13   2      334.79      273.26     19.18 o 
  -3  13   2      294.81      312.55     21.40 o 
  -2  13   2      292.05      309.70     19.16 o 
  -1  13   2      169.34      156.75     15.08 o 
   0  13   2       16.78       30.72      9.08 o 
   1  13   2       20.18       36.18      8.86 o 
   2  13   2        3.86       15.41      6.63 o 
   3  13   2       76.46       67.21     10.77 o 
   4  13   2        2.37       -5.53      5.53 o 
   5  13   2      382.21      348.44     23.09 o 
   6  13   2      215.28      212.12     25.62 o 
   7  13   2       13.90       18.38      8.62 o 
 -12  14   2        3.46        4.78     10.59 o 
 -11  14   2       24.32       21.40     20.09 o 
 -10  14   2      133.26      158.47     21.30 o 
  -9  14   2      431.81      473.63     31.22 o 
  -8  14   2       60.57       69.26     14.23 o 
  -7  14   2      341.29      360.68     29.00 o 
  -6  14   2      279.86      287.83     24.42 o 
  -5  14   2      157.53      124.02     15.87 o 
  -4  14   2      192.75      215.28     19.83 o 
  -3  14   2      240.61      250.23     20.77 o 
  -2  14   2        0.73        6.47      6.05 o 
  -1  14   2       24.47       30.49      8.05 o 
   0  14   2       42.16       32.77      9.60 o 
   1  14   2      161.92      177.90     19.24 o 
   2  14   2      102.94      122.67     16.23 o 
   3  14   2       90.15      118.88     13.77 o 
   4  14   2       14.00        4.70      6.06 o 
   5  14   2       20.41       35.51      9.55 o 
 -11  15   2      133.57      167.85     23.67 o 
 -10  15   2       45.54       50.46     16.89 o 
  -9  15   2       95.26      124.79     18.65 o 
  -8  15   2       35.58       30.11     11.26 o 
  -7  15   2      116.01      121.63     17.54 o 
  -6  15   2      209.51      188.76     20.32 o 
  -5  15   2        0.39        1.38      4.84 o 
  -4  15   2      472.23      492.17     27.83 o 
  -3  15   2      265.86      304.79     34.90 o 
  -2  15   2       71.48       79.89     12.66 o 
  -1  15   2       50.78       63.10     13.58 o 
   0  15   2       54.61       64.32     13.03 o 
   1  15   2        0.74       -5.05      5.05 o 
   2  15   2        2.63       -3.37      6.70 o 
   3  15   2       18.92       19.07      8.87 o 
  -8  16   2      163.95      212.57     24.35 o 
  -7  16   2      296.03      371.24     40.28 o 
  -6  16   2       67.01       61.00     13.25 o 
  -5  16   2      515.29      430.68     83.22 o 
  -4  16   2      580.19      539.19     29.76 o 
  -3  16   2       88.90      106.74     14.65 o 
  -2  16   2      114.74      147.56     20.28 o 
  -1  16   2        8.75        5.36      8.48 o 
   0  16   2        9.71       37.40     11.05 o 
   1  16   2       38.60       57.29     13.13 o 
   0 -17   3       10.94        7.32      6.84 o 
   1 -17   3      313.05      290.56     20.53 o 
   2 -17   3      157.48      178.98     26.09 o 
   3 -17   3      630.50      679.19     43.69 o 
   4 -17   3       47.51       55.03     15.35 o 
   5 -17   3        4.63       17.40      9.02 o 
   6 -17   3      458.89      454.09     29.13 o 
   7 -17   3        6.46        3.32      6.47 o 
  -3 -16   3       27.61       45.21      8.71 o 
  -2 -16   3       67.20       72.23     10.30 o 
  -1 -16   3       37.66       48.02      9.17 o 
   0 -16   3      125.95      130.17     14.12 o 
   1 -16   3       54.85       79.46     11.05 o 
   2 -16   3        9.58        8.35      6.73 o 
   3 -16   3        0.73       -1.47      5.72 o 
   4 -16   3        0.92       16.73     15.74 o 
   5 -16   3        1.82        8.28      9.70 o 
   6 -16   3      268.70      261.33     34.67 o 
   7 -16   3       23.26       27.63     10.40 o 
   8 -16   3      425.25      447.81     33.73 o 
   9 -16   3       64.16       86.96     36.12 o 
  -5 -15   3       22.87        8.38      8.03 o 
  -4 -15   3        3.18       12.34      5.92 o 
  -3 -15   3       51.30       57.82      9.39 o 
  -2 -15   3      647.64      626.28     24.45 o 
  -1 -15   3        5.54        9.89      5.22 o 
   0 -15   3       30.39       38.28      7.31 o 
   1 -15   3       12.30        7.70     15.83 o 
   2 -15   3       40.79       32.34      8.35 o 
   3 -15   3       74.72       88.40     11.91 o 
   4 -15   3       85.33       76.05     11.87 o 
   5 -15   3      152.72      157.98     17.43 o 
   6 -15   3        1.93       -2.59      6.16 o 
   7 -15   3        2.53       14.10      8.57 o 
   8 -15   3       30.27       28.61     10.77 o 
   9 -15   3      109.28       98.06     17.10 o 
  10 -15   3      117.45      130.72     20.06 o 
  11 -15   3      307.84      353.70     31.69 o 
  -7 -14   3        6.89       -5.54      6.07 o 
  -6 -14   3       33.59       34.88      7.51 o 
  -5 -14   3        0.33       -5.60      5.60 o 
  -4 -14   3      523.58      495.04     18.88 o 
  -3 -14   3       26.04       24.56      6.43 o 
  -2 -14   3      337.80      381.91     17.16 o 
  -1 -14   3      352.81      355.94     17.14 o 
   0 -14   3       48.11       48.90     18.38 o 
   1 -14   3      365.69      370.56     19.96 o 
   2 -14   3        4.76       13.19      5.53 o 
   3 -14   3        9.40       15.33      8.67 o 
   4 -14   3      587.80      619.96     39.41 o 
   5 -14   3       54.75       60.40     11.56 o 
   6 -14   3      102.59       72.51     40.54 o 
   7 -14   3      425.40      418.27     30.28 o 
   8 -14   3        4.39       -1.40      9.00 o 
   9 -14   3       93.88      109.15     18.63 o 
  10 -14   3        0.39       13.47      9.77 o 
  11 -14   3      266.11      254.75     26.28 o 
  12 -14   3       45.44       32.11     12.87 o 
  -8 -13   3       59.45       85.41     25.74 o 
  -7 -13   3       98.57      109.03     12.30 o 
  -6 -13   3        1.78       -0.29      5.13 o 
  -5 -13   3       33.19       25.12      6.20 o 
  -4 -13   3        0.83        4.93      4.34 o 
  -3 -13   3       33.28       36.64     20.54 o 
  -2 -13   3       36.11       34.83      5.38 o 
  -1 -13   3     1207.32     1218.32     49.51 o 
   0 -13   3      740.85      713.82     22.30 o 
   1 -13   3     1057.89     1027.62     45.00 o 
   2 -13   3      233.93      212.21     13.97 o 
   3 -13   3      631.15      619.75     24.72 o 
   4 -13   3        1.98        3.41      8.40 o 
   5 -13   3      548.49      540.19     53.52 o 
   6 -13   3      166.47      111.24     49.42 o 
   7 -13   3       49.70       46.31     10.95 o 
   8 -13   3        6.73        6.63      7.43 o 
   9 -13   3        5.02        2.65      7.27 o 
  10 -13   3       88.22       94.55     16.10 o 
  11 -13   3       44.74       34.97     12.03 o 
  12 -13   3      357.49      369.68     47.95 o 
  13 -13   3       22.45       18.75     17.05 o 
  -9 -12   3        1.52        4.34      5.90 o 
  -8 -12   3     1263.59     1196.33     75.94 o 
  -7 -12   3        1.61        7.80      5.86 o 
  -6 -12   3      761.45      803.90     94.24 o 
  -5 -12   3      164.30      162.11     11.12 o 
  -4 -12   3       61.89       58.27     15.10 o 
  -3 -12   3      313.91      346.75     33.69 o 
  -2 -12   3      104.46      113.97     28.91 o 
  -1 -12   3        1.23        4.85      3.13 o 
   0 -12   3       14.21        6.43      3.58 o 
   1 -12   3      881.75      831.46     46.89 o 
   2 -12   3      850.44      824.95     25.90 o 
   3 -12   3       36.29       55.78     14.72 o 
   4 -12   3     2373.64     2410.36     56.04 o 
   5 -12   3        5.39        2.24      4.66 o 
   6 -12   3      216.41      242.67     20.64 o 
   7 -12   3        0.04       -1.56      5.50 o 
   8 -12   3      717.97      736.66     53.01 o 
   9 -12   3      269.79      296.53     25.43 o 
  10 -12   3       15.85       21.68     10.86 o 
  11 -12   3      172.61      163.27     20.53 o 
  12 -12   3       10.97        1.68     12.32 o 
  13 -12   3       29.20       32.22     18.70 o 
  14 -12   3        1.30       11.15     13.41 o 
 -10 -11   3      418.24      530.05     81.48 o 
  -9 -11   3        2.97        4.06      5.32 o 
  -8 -11   3       88.47       75.24     14.77 o 
  -7 -11   3      113.77      129.62     16.49 o 
  -6 -11   3       16.83       29.15      6.31 o 
  -5 -11   3      790.11      693.99     27.00 o 
  -4 -11   3        0.00        1.04      4.30 o 
  -3 -11   3      473.42      511.69     34.48 o 
  -2 -11   3       38.50       44.44      9.30 o 
  -1 -11   3      142.38      174.15     13.17 o 
   0 -11   3      178.10      182.51     11.03 o 
   1 -11   3      593.03      569.96     25.19 o 
   2 -11   3     3187.47     3213.08     48.03 o 
   3 -11   3      234.87      227.65     19.14 o 
   4 -11   3      385.22      378.11     18.64 o 
   5 -11   3     1287.77     1140.95     38.77 o 
   6 -11   3      189.70      168.19     16.51 o 
   7 -11   3        5.06        5.54      9.89 o 
   8 -11   3      851.06      755.01     41.72 o 
   9 -11   3      259.32      324.71     25.87 o 
  10 -11   3      270.73      297.84     25.56 o 
  11 -11   3       27.04        5.91      7.59 o 
  12 -11   3       54.81       55.60     13.13 o 
  13 -11   3      127.13      143.38     18.64 o 
  14 -11   3      158.97      175.82     26.49 o 
 -11 -10   3       15.41       10.53      8.24 o 
 -10 -10   3      458.27      512.55     82.25 o 
  -9 -10   3      189.75      175.87     16.69 o 
  -8 -10   3      225.37      202.49     16.63 o 
  -7 -10   3      709.18      724.01     36.20 o 
  -6 -10   3      104.66       78.97      9.37 o 
  -5 -10   3      942.24      973.45     42.19 o 
  -4 -10   3       45.34       52.61      5.89 o 
  -3 -10   3       19.74       25.50      7.38 o 
  -2 -10   3     2457.49     2416.21     55.81 o 
  -1 -10   3     1028.70     1045.80     32.74 o 
   0 -10   3     1337.87     1342.88     30.27 o 
   1 -10   3     5407.88     5336.75     54.33 o 
   2 -10   3     2949.87     2868.98     43.42 o 
   3 -10   3      594.16      541.74     20.05 o 
   4 -10   3      170.93      165.78     30.41 o 
   5 -10   3      802.67      829.87     48.73 o 
   6 -10   3      285.78      245.02     40.97 o 
   7 -10   3      102.80      130.20     15.33 o 
   8 -10   3      193.05      195.95     19.01 o 
   9 -10   3       84.43       92.08     14.02 o 
  10 -10   3        1.56        9.39      7.95 o 
  11 -10   3       13.41       22.72      7.20 o 
  12 -10   3       24.66        5.79      6.81 o 
  13 -10   3        7.31       19.48      9.88 o 
  14 -10   3        0.45       12.18     12.56 o 
  15 -10   3      216.63      235.30     30.26 o 
 -12  -9   3        5.63        9.84      8.15 o 
 -11  -9   3      257.19      238.25     37.58 o 
 -10  -9   3        2.02        5.32     12.46 o 
  -9  -9   3       15.35       17.03      9.04 o 
  -8  -9   3       27.91       17.07      6.87 o 
  -7  -9   3       82.59       77.08      9.67 o 
  -6  -9   3       87.68       88.91     10.58 o 
  -5  -9   3      439.55      457.11     18.30 o 
  -4  -9   3      127.27      119.47      7.67 o 
  -3  -9   3     1733.35     1726.41     59.67 o 
  -2  -9   3      527.04      473.29     29.03 o 
  -1  -9   3        3.77        5.53      6.51 o 
   0  -9   3     9006.99     8731.66    147.80 o 
   1  -9   3     4375.06     4318.07     40.04 o 
   2  -9   3      504.23      534.93     11.27 o 
   3  -9   3     4521.23     4454.87     78.64 o 
   4  -9   3     4151.35     3900.88     73.43 o 
   5  -9   3       23.27       29.87      7.93 o 
   6  -9   3      140.68      152.07     14.69 o 
   7  -9   3     5058.94     4950.02     95.74 o 
   8  -9   3      160.83      154.22     24.19 o 
   9  -9   3       19.10       16.81     11.10 o 
  10  -9   3      416.28      446.25     28.22 o 
  11  -9   3      325.43      357.24     19.69 o 
  12  -9   3       31.53       28.38      9.90 o 
  13  -9   3       12.38       -6.34     10.87 o 
  14  -9   3       50.45       59.15     15.87 o 
  15  -9   3        8.52        7.29     11.58 o 
 -13  -8   3       81.97       75.51     14.37 o 
 -12  -8   3        1.86        7.70      7.48 o 
 -11  -8   3      135.79      135.95     16.20 o 
 -10  -8   3        0.06       11.08     15.57 o 
  -9  -8   3      249.46      275.30     22.30 o 
  -8  -8   3      519.87      518.55     26.33 o 
  -7  -8   3       82.34       74.94     10.61 o 
  -6  -8   3      200.08      206.31     13.47 o 
  -5  -8   3     1364.36     1343.14     35.91 o 
  -4  -8   3        3.29        1.33      1.65 o 
  -3  -8   3        8.28       11.43      6.61 o 
  -2  -8   3      111.95      108.08     15.36 o 
  -1  -8   3      101.99       66.71     12.69 o 
   0  -8   3      321.91      310.42     15.50 o 
   1  -8   3      612.56      620.16      9.00 o 
   2  -8   3      719.73      751.60     13.34 o 
   3  -8   3     2194.26     2109.46     33.46 o 
   4  -8   3       12.68        5.11      3.43 o 
   5  -8   3     2506.65     2405.72     52.45 o 
   6  -8   3        0.01        0.53      3.81 o 
   7  -8   3     1929.23     1978.37     49.81 o 
   8  -8   3       14.79       14.10      5.15 o 
   9  -8   3      608.25      597.63     20.78 o 
  10  -8   3      194.89      186.03     14.42 o 
  11  -8   3       67.25       65.63      9.83 o 
  12  -8   3      147.94      158.70     11.37 o 
  13  -8   3      588.93      626.74     23.06 o 
  14  -8   3      145.58      119.17     12.68 o 
  15  -8   3      191.77      167.32     24.49 o 
 -13  -7   3      323.98      282.98     33.05 o 
 -12  -7   3       74.17       69.71     12.98 o 
 -11  -7   3      358.54      322.38     58.17 o 
 -10  -7   3       24.93       22.95      7.67 o 
  -9  -7   3       31.06       10.78      6.57 o 
  -8  -7   3      578.25      565.84     27.11 o 
  -7  -7   3        1.87       -3.13      3.13 o 
  -6  -7   3      466.49      432.51     19.49 o 
  -5  -7   3      115.79      133.19      9.15 o 
  -4  -7   3     1041.03     1088.02     17.06 o 
  -3  -7   3       29.56       39.82      8.47 o 
  -2  -7   3      795.90      702.09     31.66 o 
  -1  -7   3      382.92      392.76     23.96 o 
   0  -7   3      152.80      168.02     11.46 o 
   1  -7   3      227.33      207.54      5.24 o 
   2  -7   3       62.18       52.60      3.70 o 
   3  -7   3       80.34       86.42      6.04 o 
   4  -7   3      173.79      162.99     10.85 o 
   5  -7   3     1045.75      958.32     20.93 o 
   6  -7   3       24.61       38.32      5.52 o 
   7  -7   3      599.61      630.44     20.77 o 
   8  -7   3      784.87      750.08     18.49 o 
   9  -7   3      339.13      357.16     11.68 o 
  10  -7   3     1064.74     1089.33     22.82 o 
  11  -7   3        6.90        3.87      5.05 o 
  12  -7   3        0.06        3.07      6.76 o 
  13  -7   3      101.08       86.88     12.06 o 
  14  -7   3       27.01       37.74     13.86 o 
  15  -7   3        8.37       -6.21      8.23 o 
  16  -7   3       26.84       17.72      9.37 o 
 -14  -6   3      215.80      197.67     21.94 o 
 -13  -6   3        5.75        5.27      7.61 o 
 -12  -6   3       10.17       19.63      8.20 o 
 -11  -6   3       42.07       48.94     10.38 o 
 -10  -6   3       26.02       36.86     10.76 o 
  -9  -6   3       51.99       54.60     11.08 o 
  -8  -6   3       44.11       48.52      9.04 o 
  -7  -6   3       26.75        0.95      5.12 o 
  -6  -6   3        0.01       -1.64      2.99 o 
  -5  -6   3       23.39       38.44      3.33 o 
  -4  -6   3        0.00        0.42      1.32 o 
  -3  -6   3       15.91       19.88      6.16 o 
  -2  -6   3     2771.48     3238.38     84.90 o 
  -1  -6   3       21.40       21.64      6.81 o 
   0  -6   3        8.01       16.42      4.17 o 
   1  -6   3     1621.86     1525.68     18.55 o 
   2  -6   3      312.38      388.15      9.95 o 
   3  -6   3     5137.78     5413.27     68.75 o 
   4  -6   3      270.89      216.65      8.37 o 
   5  -6   3      988.49     1034.09     24.27 o 
   6  -6   3      908.58      842.35     20.46 o 
   7  -6   3      578.88      579.93     14.66 o 
   8  -6   3      628.63      659.50     15.82 o 
   9  -6   3      284.67      310.25     15.66 o 
  10  -6   3      169.86      171.33     10.56 o 
  11  -6   3       11.32        1.17      5.18 o 
  12  -6   3       96.06       88.99     11.85 o 
  13  -6   3      175.32      158.04     15.39 o 
  14  -6   3      191.66      177.17     16.75 o 
  15  -6   3       15.56       11.05     12.85 o 
  16  -6   3        4.98        8.86      8.41 o 
 -14  -5   3       13.29       16.82      9.51 o 
 -13  -5   3       47.25       41.77     11.24 o 
 -12  -5   3      128.29      124.61     15.89 o 
 -11  -5   3       68.21       42.88     12.15 o 
 -10  -5   3       29.49       38.45     10.70 o 
  -9  -5   3        3.49        1.28      5.13 o 
  -8  -5   3      435.70      319.71     19.96 o 
  -7  -5   3      216.45      169.78     13.27 o 
  -6  -5   3       58.38       46.24      7.71 o 
  -5  -5   3      232.98      211.63      7.12 o 
  -4  -5   3      776.88      756.53     18.52 o 
  -3  -5   3     1420.28     1462.17     43.51 o 
  -2  -5   3       22.09       79.30     10.37 o 
  -1  -5   3       85.64      134.43     13.97 o 
   0  -5   3     1747.39     1894.38     39.00 o 
   1  -5   3       54.70       75.75      2.73 o 
   2  -5   3     1280.93     1419.34     21.84 o 
   3  -5   3      565.71      535.08     56.51 o 
   4  -5   3     9145.98     9999.23    120.35 o 
   5  -5   3     3528.81     3918.40     39.62 o 
   6  -5   3     2478.26     2464.10     29.62 o 
   7  -5   3      942.21      983.20     18.90 o 
   8  -5   3     2045.18     2183.82     33.27 o 
   9  -5   3     1066.44     1062.90     21.92 o 
  10  -5   3       23.63       27.21      6.00 o 
  11  -5   3      499.50      482.39     21.03 o 
  12  -5   3        2.28        0.97      6.47 o 
  13  -5   3       19.53       18.26      9.56 o 
  14  -5   3        0.70       -7.42     11.41 o 
  15  -5   3       12.30        7.51      8.21 o 
  16  -5   3        7.17       23.71      9.13 o 
 -15  -4   3       29.72       38.78     12.13 o 
 -14  -4   3       51.73       55.98     12.60 o 
 -13  -4   3       56.40       51.56     11.72 o 
 -12  -4   3       72.26       74.31     16.03 o 
 -11  -4   3      109.06       97.05     16.41 o 
 -10  -4   3       27.49       25.89      9.59 o 
  -9  -4   3     2001.11     2164.54     65.63 o 
  -8  -4   3       32.23       29.63      8.06 o 
  -7  -4   3      432.38      280.47     16.86 o 
  -6  -4   3      138.39      131.73     11.69 o 
  -5  -4   3        0.80        0.45      2.04 o 
  -4  -4   3       96.42       87.31      4.80 o 
  -3  -4   3     1838.06     1980.10     24.72 o 
  -2  -4   3     1416.45     1416.24     34.92 o 
  -1  -4   3     1326.82     1316.89     40.10 o 
   0  -4   3      285.12      291.76     11.27 o 
   1  -4   3      848.07      851.45     11.70 o 
   2  -4   3     1868.07     1712.18     78.24 o 
   3  -4   3     3349.87     3574.95     47.11 o 
   4  -4   3     2351.82     2499.00     30.55 o 
   5  -4   3      163.43      185.07      7.88 o 
   6  -4   3       32.36       22.24      2.85 o 
   7  -4   3      145.93      142.08      6.00 o 
   8  -4   3      140.90      149.23      8.66 o 
   9  -4   3      139.79      131.83      8.74 o 
  10  -4   3       72.17       56.83      9.21 o 
  11  -4   3      348.13      332.02     17.85 o 
  12  -4   3        0.02        1.71      8.92 o 
  13  -4   3        1.50        3.82      6.56 o 
  14  -4   3      272.36      272.33     18.22 o 
  15  -4   3       17.27       15.21      8.97 o 
  16  -4   3        2.87       -3.54     13.01 o 
 -15  -3   3       25.89       29.62     11.36 o 
 -14  -3   3       73.46      101.94     34.59 o 
 -13  -3   3       90.91      109.56     15.38 o 
 -12  -3   3      443.38      460.61     32.53 o 
 -11  -3   3      215.79      180.25     21.99 o 
 -10  -3   3       11.51       20.65      8.62 o 
  -9  -3   3      106.39       88.80     13.75 o 
  -8  -3   3      279.00      316.33     20.10 o 
  -7  -3   3      332.89      329.18     18.64 o 
  -6  -3   3       39.79       67.51      6.49 o 
  -5  -3   3     1415.61     1518.67     36.78 o 
  -4  -3   3     2151.35     2039.59     27.90 o 
  -3  -3   3        1.43        2.76      1.14 o 
  -2  -3   3     2150.91     2186.83     37.49 o 
  -1  -3   3       59.75       93.14      3.97 o 
   0  -3   3      524.89      538.16     14.63 o 
   1  -3   3      859.97      949.11     18.63 o 
   2  -3   3      254.90      261.63      9.32 o 
   3  -3   3     6539.81     7018.83     72.41 o 
   4  -3   3      501.93      619.78     12.86 o 
   5  -3   3     1131.33     1203.60     19.16 o 
   6  -3   3      431.09      432.84      8.71 o 
   7  -3   3     3072.87     3003.88     31.88 o 
   8  -3   3      215.92      225.54      7.73 o 
   9  -3   3     1660.30     1725.05     27.86 o 
  10  -3   3        0.03        5.04      5.64 o 
  11  -3   3      118.70      133.95     12.70 o 
  12  -3   3      475.45      437.19     20.09 o 
  13  -3   3       29.08       16.12      8.19 o 
  14  -3   3      248.09      242.71     16.27 o 
  15  -3   3        2.84      -11.08     13.94 o 
  16  -3   3       25.75       27.13     17.75 o 
 -16  -2   3      105.04      147.09     29.61 o 
 -15  -2   3       33.01       21.04     10.01 o 
 -14  -2   3       18.81       21.19      9.40 o 
 -13  -2   3     1188.19     1181.16     55.30 o 
 -12  -2   3        0.57        7.61      8.35 o 
 -11  -2   3     1220.46     1306.50     53.12 o 
 -10  -2   3       50.09       57.37     12.39 o 
  -9  -2   3       54.72       55.77     11.33 o 
  -8  -2   3      782.34      763.78     22.50 o 
  -7  -2   3      412.36      499.61     12.62 o 
  -6  -2   3      549.69      603.73     12.93 o 
  -5  -2   3     2211.05     2326.95     39.51 o 
  -4  -2   3     1049.63     1028.65     28.89 o 
  -3  -2   3      528.17      567.57     12.54 o 
  -2  -2   3      456.39      471.11     13.27 o 
  -1  -2   3     3791.80     4034.06     37.50 o 
   0  -2   3     1481.93     1532.97     25.11 o 
   1  -2   3     3003.53     3157.00     69.22 o 
   2  -2   3     5726.96     6057.97     61.93 o 
   3  -2   3     1717.64     1837.42     23.00 o 
   4  -2   3      377.21      355.18      8.52 o 
   5  -2   3       19.96       28.38      2.45 o 
   6  -2   3     1228.25     1314.65     16.90 o 
   7  -2   3      104.99      119.47      5.69 o 
   8  -2   3       32.37       41.84      3.95 o 
   9  -2   3      772.85      772.97     17.33 o 
  10  -2   3      452.37      468.41     19.64 o 
  11  -2   3       58.08       62.71      7.84 o 
  12  -2   3      474.14      498.41     20.34 o 
  13  -2   3       52.48       65.66      9.48 o 
  14  -2   3       26.27       33.71     17.24 o 
  15  -2   3      243.33      217.03     30.63 o 
  16  -2   3       24.52       35.52     20.04 o 
 -15  -1   3      120.27      179.25     20.24 o 
 -14  -1   3       55.08       55.19     21.71 o 
 -13  -1   3      115.03      149.88     23.16 o 
 -12  -1   3       47.53       67.93     15.77 o 
 -11  -1   3       95.13      113.00     12.58 o 
 -10  -1   3       85.84      103.39     11.60 o 
  -9  -1   3     1037.37     1118.94     30.50 o 
  -8  -1   3     1363.61     1369.88     25.78 o 
  -7  -1   3      133.81      133.08      7.28 o 
  -6  -1   3    13371.71    14079.71    163.23 o 
  -5  -1   3     8601.12     9458.92    110.90 o 
  -4  -1   3     4622.49     4844.65     58.85 o 
  -3  -1   3     6351.24     6479.05    126.44 o 
  -2  -1   3      812.01      835.57     25.78 o 
  -1  -1   3      173.07      171.56      6.04 o 
   0  -1   3      481.86      477.11     13.66 o 
   1  -1   3      117.85      115.37      4.94 o 
   2  -1   3      984.21     1049.18     15.02 o 
   3  -1   3     3733.25     3902.41     42.00 o 
   4  -1   3     2211.47     2373.79     23.56 o 
   5  -1   3     2866.65     2798.63     27.89 o 
   6  -1   3      301.63      315.90      7.19 o 
   7  -1   3      244.66      236.84      6.65 o 
   8  -1   3      118.42      100.23      6.94 o 
   9  -1   3       67.94       92.89      7.05 o 
  10  -1   3      187.63      178.68      9.34 o 
  11  -1   3        0.73        2.09      3.71 o 
  12  -1   3       16.85       24.83      5.35 o 
  13  -1   3        0.49        8.75     13.17 o 
  14  -1   3       37.47       24.93     16.17 o 
  15  -1   3       39.23       24.21     17.22 o 
  16  -1   3       41.86       46.41     20.48 o 
 -16   0   3       12.29       23.86     18.13 o 
 -15   0   3       96.85       91.61     22.19 o 
 -14   0   3        5.02        1.65      8.94 o 
 -13   0   3      111.03      112.81     23.12 o 
 -12   0   3       13.66       12.46      6.91 o 
 -11   0   3      101.05       70.48     14.61 o 
 -10   0   3       20.78       25.25      8.39 o 
  -9   0   3     1883.15     2016.78     31.81 o 
  -8   0   3      464.84      429.27     10.21 o 
  -7   0   3        0.43       -0.73      1.87 o 
  -6   0   3    10496.96    11621.31    117.66 o 
  -5   0   3      193.03      209.21      5.95 o 
  -4   0   3      292.68      310.96      6.25 o 
  -3   0   3     5665.10     5846.39     54.44 o 
  -2   0   3     1021.39     1088.16     12.71 o 
  -1   0   3       76.36       87.27      2.57 o 
   0   0   3       11.03        3.83      1.69 o 
   1   0   3     4492.81     4732.01     66.16 o 
   2   0   3    25024.46    25814.36    257.24 o 
   3   0   3     1234.83     1325.59     18.00 o 
   4   0   3       64.49       51.28      3.32 o 
   5   0   3      499.22      617.97     10.91 o 
   6   0   3      899.53      916.96     14.67 o 
   7   0   3       62.49       72.83      6.56 o 
   8   0   3      607.33      679.02     14.99 o 
   9   0   3      111.68      124.83      7.69 o 
  10   0   3      300.04      313.85     10.45 o 
  11   0   3      136.48      207.64     20.84 o 
  12   0   3      563.29      561.90     21.36 o 
  13   0   3       98.46       89.19     18.88 o 
  14   0   3       10.07        4.41     15.54 o 
  15   0   3       31.10       10.34     16.73 o 
 -16   1   3       88.33       81.65     24.14 o 
 -15   1   3       11.93       17.29     16.48 o 
 -14   1   3        4.43       13.96     14.80 o 
 -13   1   3       27.42       30.73      9.66 o 
 -12   1   3      128.52      130.06      7.79 o 
 -11   1   3        0.25       -0.23      3.30 o 
 -10   1   3      807.25      813.85     19.24 o 
  -9   1   3      505.37      536.41     13.14 o 
  -8   1   3      166.15      147.09      7.25 o 
  -7   1   3    10013.92    10509.11     97.83 o 
  -6   1   3     3170.43     3687.56     42.83 o 
  -5   1   3      590.76      513.62     14.99 o 
  -4   1   3     4892.63     5223.60     49.81 o 
  -3   1   3      312.74      363.88      6.17 o 
  -2   1   3     4789.06     5256.99     42.72 o 
  -1   1   3     1038.43     1107.53     11.72 o 
   0   1   3     2954.65     3398.47     49.32 o 
   1   1   3       36.44       25.60      2.39 o 
   2   1   3     9521.34    10219.75    159.47 o 
   3   1   3      592.07      640.98     10.58 o 
   4   1   3       66.26       72.35      6.41 o 
   5   1   3     1574.88     1673.09     22.82 o 
   6   1   3      106.05      100.59      8.69 o 
   7   1   3       58.99       55.64      4.45 o 
   8   1   3     2099.35     2252.40     30.81 o 
   9   1   3      237.38      246.08     14.01 o 
  10   1   3      165.11      171.93     12.55 o 
  11   1   3       88.65       81.20      9.86 o 
  12   1   3       74.02       84.98     10.69 o 
  13   1   3       60.93       79.03     11.61 o 
  14   1   3       14.92       12.65     11.15 o 
  15   1   3      205.21      211.41     31.49 o 
 -16   2   3       45.93       65.73     20.96 o 
 -15   2   3      102.32       78.98     21.22 o 
 -14   2   3       11.67       -0.83     12.81 o 
 -13   2   3        7.13        2.66      4.90 o 
 -12   2   3      494.47      493.27     16.31 o 
 -11   2   3        1.27       -1.53      3.65 o 
 -10   2   3      171.45      177.97      9.65 o 
  -9   2   3      138.09      163.38      8.85 o 
  -8   2   3        9.86        5.28      1.80 o 
  -7   2   3      236.41      239.90      8.58 o 
  -6   2   3      188.66      160.91      6.09 o 
  -5   2   3       18.70       15.34      1.90 o 
  -4   2   3      733.66      695.77      9.98 o 
  -3   2   3      100.33       93.09      3.30 o 
  -2   2   3     7808.43     8283.95     64.40 o 
  -1   2   3       55.91       25.52      2.12 o 
   0   2   3     5157.62     5737.04     68.18 o 
   1   2   3      122.84      128.55      2.94 o 
   2   2   3      420.41      432.73     13.08 o 
   3   2   3       42.69       50.34      4.02 o 
   4   2   3     1197.00     1301.86     22.14 o 
   5   2   3      941.77      952.82     34.07 o 
   6   2   3     1730.88     1732.57     30.28 o 
   7   2   3       12.97       18.75      4.52 o 
   8   2   3        0.02        1.79      3.61 o 
   9   2   3      361.10      391.16     15.53 o 
  10   2   3       14.69        0.91      6.89 o 
  11   2   3      381.01      427.52     28.02 o 
  12   2   3        1.85        8.06      7.54 o 
  13   2   3      510.91      506.67     39.85 o 
  14   2   3       40.15       71.05     15.31 o 
  15   2   3       13.49       -4.02     14.57 o 
 -16   3   3       17.22      -14.51     14.51 o 
 -15   3   3       28.14       26.06     17.02 o 
 -14   3   3      132.76      113.61     11.72 o 
 -13   3   3        7.78       -0.49      5.38 o 
 -12   3   3       98.22       93.79     15.78 o 
 -11   3   3        9.73        8.02      4.77 o 
 -10   3   3       41.90       52.07      7.84 o 
  -9   3   3     3061.46     3172.75     43.16 o 
  -8   3   3      849.71      867.77     16.06 o 
  -7   3   3       67.27       56.98      4.68 o 
  -6   3   3     5618.77     5941.44     54.49 o 
  -5   3   3      267.98      315.65      6.86 o 
  -4   3   3      714.48      654.10     11.44 o 
  -3   3   3     5403.34     5891.82     47.46 o 
  -2   3   3      238.94      241.19      6.33 o 
  -1   3   3      422.39      437.21      9.20 o 
   0   3   3     1005.40     1087.54     16.11 o 
   1   3   3      803.41      803.62     15.03 o 
   2   3   3      306.82      382.16     12.38 o 
   3   3   3     4262.85     4239.30     68.66 o 
   4   3   3      738.12      824.98     16.53 o 
   5   3   3      627.45      607.85     14.73 o 
   6   3   3      452.40      433.28     17.62 o 
   7   3   3      655.43      673.05     23.69 o 
   8   3   3      459.26      498.92     21.31 o 
   9   3   3     1048.01     1006.03     93.50 o 
  10   3   3       10.59        6.84      6.23 o 
  11   3   3        4.93        6.69      6.46 o 
  12   3   3      553.65      536.42     27.50 o 
  13   3   3        6.49        2.34      7.83 o 
  14   3   3        7.32       -1.45      8.28 o 
 -16   4   3        9.69       23.80     17.21 o 
 -15   4   3      159.63      189.99     21.90 o 
 -14   4   3       13.00       19.06     12.37 o 
 -13   4   3      547.99      559.72     25.15 o 
 -12   4   3      117.79      111.90     18.38 o 
 -11   4   3      210.53      229.26     12.85 o 
 -10   4   3      387.12      396.18     15.34 o 
  -9   4   3       93.75       97.47      7.61 o 
  -8   4   3      921.77      955.38     16.25 o 
  -7   4   3      129.96      129.11      7.61 o 
  -6   4   3        2.38        4.80      1.69 o 
  -5   4   3      854.13      883.74     14.14 o 
  -4   4   3     4090.01     4089.44     43.04 o 
  -3   4   3      795.44      878.24     12.61 o 
  -2   4   3     1899.56     1871.27     30.46 o 
  -1   4   3      242.27      179.64      6.26 o 
   0   4   3      397.96      438.26     11.57 o 
   1   4   3     2840.95     2982.63     43.66 o 
   2   4   3      103.62       84.35      7.55 o 
   3   4   3      138.03      174.00     13.41 o 
   4   4   3        2.96        3.51      3.61 o 
   5   4   3        8.46        7.61      4.23 o 
   6   4   3     2890.63     2748.43     55.20 o 
   7   4   3      109.80      106.87     11.44 o 
   8   4   3      659.63      696.56     45.05 o 
   9   4   3       39.76       37.66      8.48 o 
  10   4   3      337.75      344.85     39.96 o 
  11   4   3        5.02       -2.27     10.72 o 
  12   4   3      262.94      285.30     58.32 o 
  13   4   3       12.88        3.51      8.15 o 
  14   4   3        0.45        4.43      8.53 o 
 -16   5   3       63.57       70.85     10.86 o 
 -15   5   3      336.01      322.65     19.41 o 
 -14   5   3      139.65      163.84     15.26 o 
 -13   5   3       42.80       42.36      8.81 o 
 -12   5   3       43.63       35.61      7.06 o 
 -11   5   3      140.57      133.31     14.34 o 
 -10   5   3      162.98      156.85     25.51 o 
  -9   5   3       25.22       19.89      4.60 o 
  -8   5   3      390.25      412.33     12.63 o 
  -7   5   3        0.04       -1.05      2.48 o 
  -6   5   3      282.01      238.76      7.64 o 
  -5   5   3      363.01      355.12      9.39 o 
  -4   5   3       89.13       80.62      5.95 o 
  -3   5   3     2372.60     2952.90     37.63 o 
  -2   5   3        0.19       -0.89      1.90 o 
  -1   5   3      160.13      216.03      7.33 o 
   0   5   3      368.95      396.73      8.23 o 
   1   5   3     1043.94     1003.75     14.74 o 
   2   5   3      250.16      269.34      7.92 o 
   3   5   3     1284.85     1295.78     26.84 o 
   4   5   3     1023.80      969.46     41.83 o 
   5   5   3       28.48       27.46      5.77 o 
   6   5   3      437.96      421.91     21.35 o 
   7   5   3        2.81        1.36      4.06 o 
   8   5   3      109.76       94.76     11.79 o 
   9   5   3       16.67       16.34     10.35 o 
  10   5   3      118.81      119.89     17.44 o 
  11   5   3      113.61      138.39     44.15 o 
  12   5   3       76.53      103.40     19.57 o 
  13   5   3        4.96        9.52      9.00 o 
 -16   6   3      504.84      499.97     49.69 o 
 -15   6   3       56.21       41.58     14.76 o 
 -14   6   3      377.15      442.19     32.07 o 
 -13   6   3       47.58       45.15      9.17 o 
 -12   6   3       77.65       76.04      9.55 o 
 -11   6   3       42.64       32.92      6.91 o 
 -10   6   3      279.07      278.30     12.27 o 
  -9   6   3      258.20      237.95     10.97 o 
  -8   6   3      429.12      416.69     12.71 o 
  -7   6   3        6.42        6.58      3.13 o 
  -6   6   3      446.98      451.06     11.12 o 
  -5   6   3      146.54      173.11      8.54 o 
  -4   6   3      245.04      259.34      8.77 o 
  -3   6   3     3572.19     3725.27     40.67 o 
  -2   6   3     3138.02     3477.45     52.29 o 
  -1   6   3     3709.29     3887.83     49.62 o 
   0   6   3        5.45        4.85      2.00 o 
   1   6   3      909.59      938.48     14.65 o 
   2   6   3      119.54      147.30      8.02 o 
   3   6   3      363.14      385.29     12.23 o 
   4   6   3      627.09      577.78     20.07 o 
   5   6   3       76.84       77.65     16.39 o 
   6   6   3      449.84      421.29     18.89 o 
   7   6   3       18.02       21.67      6.80 o 
   8   6   3      106.40      113.81     13.16 o 
   9   6   3      169.72      171.31     16.54 o 
  10   6   3       40.20       50.91     11.92 o 
  11   6   3     1047.47     1047.71     38.96 o 
  12   6   3       28.13       33.74     10.89 o 
  13   6   3       40.60       66.85     25.04 o 
 -16   7   3        1.77       -5.01      7.23 o 
 -15   7   3       12.42        2.80      5.15 o 
 -14   7   3      470.36      414.71     35.84 o 
 -13   7   3       31.13       40.24      8.08 o 
 -12   7   3       10.94       -4.38      4.38 o 
 -11   7   3      162.48      177.26     12.64 o 
 -10   7   3        6.96        7.23      4.19 o 
  -9   7   3     2404.82     2414.23     36.88 o 
  -8   7   3        5.05        7.36      3.41 o 
  -7   7   3        6.78        6.82      3.89 o 
  -6   7   3      244.97      236.09     19.14 o 
  -5   7   3      331.79      316.57     19.17 o 
  -4   7   3       47.23       40.94      3.99 o 
  -3   7   3      272.63      268.41      9.20 o 
  -2   7   3        2.43        2.69      2.23 o 
  -1   7   3      951.88      950.35     17.16 o 
   0   7   3     2011.15     2100.19     26.33 o 
   1   7   3      444.97      473.27     14.53 o 
   2   7   3     3249.50     3025.62     40.34 o 
   3   7   3        0.31        2.34      3.63 o 
   4   7   3      517.36      506.54     20.13 o 
   5   7   3        0.04        3.60      4.04 o 
   6   7   3      773.76      600.24     67.04 o 
   7   7   3      263.28      261.53     27.64 o 
   8   7   3       20.01       11.52      6.33 o 
   9   7   3        1.83       -5.00      5.00 o 
  10   7   3       10.37       16.35     11.05 o 
  11   7   3       39.95       60.49     12.69 o 
  12   7   3       39.22       31.35     24.07 o 
 -16   8   3       20.37       14.72     26.87 o 
 -15   8   3        3.00       -1.86      6.81 o 
 -14   8   3       13.70       15.14      6.88 o 
 -13   8   3      605.10      621.74     35.39 o 
 -12   8   3       45.14       41.70      7.57 o 
 -11   8   3       91.51       91.96      8.09 o 
 -10   8   3     1307.85     1240.80     23.63 o 
  -9   8   3        1.77        7.43      4.92 o 
  -8   8   3       83.46       74.28      8.65 o 
  -7   8   3        0.02        1.79      3.78 o 
  -6   8   3      724.33      697.68     26.77 o 
  -5   8   3      278.39      301.23     17.54 o 
  -4   8   3      983.41      994.25     30.11 o 
  -3   8   3      492.52      440.02     13.43 o 
  -2   8   3        5.23        3.44      2.58 o 
  -1   8   3        0.73        4.36      3.18 o 
   0   8   3      208.49      214.72     11.38 o 
   1   8   3        1.63        3.17      2.84 o 
   2   8   3      129.70      166.45      9.61 o 
   3   8   3       27.08       26.75      8.24 o 
   4   8   3        0.19        5.46      4.39 o 
   5   8   3      260.11      271.52     19.81 o 
   6   8   3       27.18       18.32      7.12 o 
   7   8   3      786.35      795.32     29.17 o 
   8   8   3        2.65       -4.59      4.59 o 
   9   8   3       55.84       65.62     11.70 o 
  10   8   3       51.28       39.01     11.54 o 
  11   8   3       35.72       21.75      9.35 o 
 -15   9   3        1.43        0.23     10.14 o 
 -14   9   3       83.29       93.64     15.12 o 
 -13   9   3      145.54      179.66     19.59 o 
 -12   9   3      346.17      338.75     23.28 o 
 -11   9   3     1189.84     1182.62     33.33 o 
 -10   9   3      164.19      200.68     19.24 o 
  -9   9   3      358.05      354.40     22.28 o 
  -8   9   3     1347.98     1311.31     64.32 o 
  -7   9   3       66.51       52.98     10.13 o 
  -6   9   3     1226.47     1217.59     37.92 o 
  -5   9   3        4.10        1.73      4.22 o 
  -4   9   3      184.91      153.48     14.04 o 
  -3   9   3       30.73       14.77     11.38 o 
  -2   9   3      228.53      262.11     13.05 o 
  -1   9   3      894.04      858.04     29.35 o 
   0   9   3      774.48      687.85     18.84 o 
   1   9   3      676.46      648.87     18.37 o 
   2   9   3        1.43        8.81      5.23 o 
   3   9   3     2989.17     2818.36     56.93 o 
   4   9   3       51.16       53.29      8.77 o 
   5   9   3       19.86       23.07      6.90 o 
   6   9   3        9.26        7.10      8.68 o 
   7   9   3       37.56       52.02     18.56 o 
   8   9   3        9.58       15.54      8.08 o 
   9   9   3       28.39       22.55      8.93 o 
  10   9   3      236.78      200.57     20.00 o 
  11   9   3        0.16        0.80      7.12 o 
 -15  10   3      190.91      206.38     21.62 o 
 -14  10   3       47.12       46.93     12.59 o 
 -13  10   3        5.63       16.09      9.40 o 
 -12  10   3       15.74        3.41      7.65 o 
 -11  10   3        3.73       -1.03      5.99 o 
 -10  10   3      651.86      586.68     22.72 o 
  -9  10   3      181.09      177.50     19.33 o 
  -8  10   3      402.53      368.89     23.54 o 
  -7  10   3      353.22      310.47     23.52 o 
  -6  10   3       11.08        2.66      5.37 o 
  -5  10   3      393.78      378.00     20.41 o 
  -4  10   3      914.88      762.46     28.33 o 
  -3  10   3     1686.40     1614.52     70.75 o 
  -2  10   3        5.71        7.48      4.79 o 
  -1  10   3        0.02        1.87      3.59 o 
   0  10   3       44.72       43.33      6.15 o 
   1  10   3      168.25      168.50     10.62 o 
   2  10   3       80.49       53.49     14.86 o 
   3  10   3      210.65      219.88     14.59 o 
   4  10   3     1038.33      998.13     31.70 o 
   5  10   3      665.57      630.46     25.57 o 
   6  10   3        4.37        3.52      5.58 o 
   7  10   3       67.66       55.88     10.82 o 
   8  10   3      266.15      309.22     39.12 o 
   9  10   3        7.13        4.34      8.77 o 
  10  10   3      355.76      357.20     27.07 o 
 -14  11   3       99.33      104.55     16.92 o 
 -13  11   3       52.71       41.35     30.82 o 
 -12  11   3      554.16      571.42     30.31 o 
 -11  11   3      106.61       92.55     16.33 o 
 -10  11   3     1169.21     1210.82     45.73 o 
  -9  11   3       19.90       28.43     11.35 o 
  -8  11   3      129.98      164.63     18.57 o 
  -7  11   3      285.50      298.71     51.31 o 
  -6  11   3       41.18       32.47      9.01 o 
  -5  11   3        0.77       -0.76      4.83 o 
  -4  11   3      130.46      104.23     12.66 o 
  -3  11   3      336.91      379.99     42.66 o 
  -2  11   3      296.72      273.70     17.03 o 
  -1  11   3        7.41       16.21      4.79 o 
   0  11   3       58.17       58.02     13.76 o 
   1  11   3     1793.50     1681.57     40.50 o 
   2  11   3        9.11       16.62      5.83 o 
   3  11   3       64.40       74.91     10.63 o 
   4  11   3      146.14      135.57     14.00 o 
   5  11   3       60.21       67.20     14.40 o 
   6  11   3       95.50       87.46     12.59 o 
   7  11   3       31.01       30.10     11.03 o 
   8  11   3      257.08      257.20     21.88 o 
   9  11   3       26.58       20.14      8.94 o 
 -14  12   3      188.82      181.63     23.30 o 
 -13  12   3        0.13       -1.71      8.68 o 
 -12  12   3      125.54      169.10     22.22 o 
 -11  12   3       27.25       35.36     11.46 o 
 -10  12   3      140.63      173.38     21.16 o 
  -9  12   3        0.02       -2.82      6.38 o 
  -8  12   3      117.87      122.63     17.21 o 
  -7  12   3      813.57      767.03     70.61 o 
  -6  12   3        0.21       -2.64      5.74 o 
  -5  12   3      325.15      358.39     22.34 o 
  -4  12   3       75.29       53.63     10.26 o 
  -3  12   3       29.60       41.14      8.64 o 
  -2  12   3        0.58       -3.78      6.01 o 
  -1  12   3       46.81       59.37     18.56 o 
   0  12   3       25.03       42.14      7.17 o 
   1  12   3       18.68       32.27      7.63 o 
   2  12   3      373.64      363.75     39.37 o 
   3  12   3       22.31       17.44      9.27 o 
   4  12   3      693.70      722.08     81.63 o 
   5  12   3      293.07      287.56     19.23 o 
   6  12   3      134.09      134.24     15.84 o 
   7  12   3        0.04        1.49      7.14 o 
   8  12   3      108.90      135.42     29.18 o 
 -13  13   3      134.55      150.62     34.32 o 
 -12  13   3      375.99      347.37     43.94 o 
 -11  13   3       93.86       64.34     15.04 o 
 -10  13   3        7.97        6.13     16.40 o 
  -9  13   3      541.88      606.68     34.77 o 
  -8  13   3       62.71       44.01     18.63 o 
  -7  13   3       34.94       46.09     11.02 o 
  -6  13   3       22.60       18.98      7.93 o 
  -5  13   3        9.12        9.36      6.68 o 
  -4  13   3       31.76        8.65     13.92 o 
  -3  13   3        9.63       22.24     14.59 o 
  -2  13   3      452.83      413.50     52.32 o 
  -1  13   3      138.93      147.40     15.00 o 
   0  13   3      222.27      246.13     19.99 o 
   1  13   3      149.16      158.09     18.62 o 
   2  13   3      113.42      124.33     13.45 o 
   3  13   3        5.62       11.88      7.17 o 
   4  13   3        1.24      -10.16     12.00 o 
   5  13   3        7.59        5.78      7.19 o 
   6  13   3        0.02        1.21      8.92 o 
 -12  14   3        4.92        9.34     10.90 o 
 -11  14   3        3.76        9.31      9.78 o 
 -10  14   3       45.94       63.48     15.00 o 
  -9  14   3      299.79      348.95     30.24 o 
  -8  14   3       96.88      127.79     18.28 o 
  -7  14   3     1587.30     1597.48     53.19 o 
  -6  14   3      157.98      173.43     19.65 o 
  -5  14   3        7.42        8.31      7.09 o 
  -4  14   3      608.36      214.49     24.17 o 
  -3  14   3       39.64       45.07     16.13 o 
  -2  14   3      187.45      155.33     16.42 o 
  -1  14   3       11.75       18.71      8.91 o 
   0  14   3       55.43       51.73     11.84 o 
   1  14   3       63.07       65.89     13.85 o 
   2  14   3      204.04      236.29     23.55 o 
   3  14   3      198.26      234.52     19.76 o 
   4  14   3        2.03        1.09     10.46 o 
   5  14   3       47.38       58.57     19.74 o 
 -10  15   3        1.75        8.70     12.46 o 
  -9  15   3        0.19        2.66     10.57 o 
  -8  15   3      208.07      239.46     25.20 o 
  -7  15   3      223.93      252.56     25.02 o 
  -6  15   3       47.57       42.20     16.67 o 
  -5  15   3       17.43       13.28      8.31 o 
  -4  15   3      239.93      196.79     19.91 o 
  -3  15   3      525.43      559.29     44.20 o 
  -2  15   3      124.43      139.52     16.08 o 
  -1  15   3       69.53       48.21     12.67 o 
   0  15   3      328.51      361.92     26.04 o 
   1  15   3       13.74       20.30      9.87 o 
   2  15   3        7.98       23.88      8.97 o 
   3  15   3      347.50      348.12     26.69 o 
  -8  16   3      251.54      281.15     27.67 o 
  -7  16   3        4.49        1.72      8.57 o 
  -6  16   3      660.99      617.00     34.86 o 
  -5  16   3       44.72       28.49     10.21 o 
  -4  16   3       45.09       53.98     12.69 o 
  -3  16   3       13.93       24.01      9.30 o 
  -2  16   3        0.27       -1.52      8.03 o 
  -1  16   3      700.87      742.30     39.33 o 
   0  16   3       68.20       75.50     16.42 o 
   0 -17   4        6.36        9.35      6.29 o 
   1 -17   4       31.02       37.22      8.52 o 
   2 -17   4      158.06      189.49     17.45 o 
   3 -17   4       19.80       15.49      8.48 o 
   4 -17   4       98.09       88.57     13.54 o 
   5 -17   4        8.07       24.68      9.62 o 
   6 -17   4       27.83       28.56     10.42 o 
   7 -17   4        3.48       12.80     16.91 o 
  -3 -16   4       21.81       25.08      6.82 o 
  -2 -16   4      312.32      371.01     17.49 o 
  -1 -16   4       76.35       87.72     10.64 o 
   0 -16   4      213.99      189.36     14.48 o 
   1 -16   4        4.44        6.17      7.00 o 
   2 -16   4       48.66       59.42     14.64 o 
   3 -16   4      111.45      113.16     17.89 o 
   4 -16   4        1.10        9.57      6.19 o 
   5 -16   4       91.54       84.76     13.67 o 
   6 -16   4       48.75       61.32     14.17 o 
   7 -16   4       12.90       16.47      8.57 o 
   8 -16   4       36.00       57.03     13.41 o 
   9 -16   4       16.63       22.17     11.17 o 
  -5 -15   4      204.08      210.83     13.01 o 
  -4 -15   4        1.23       12.42      4.72 o 
  -2 -15   4       36.51       45.20      6.94 o 
  -1 -15   4      155.72      151.34     11.52 o 
   0 -15   4       37.43       36.99      7.42 o 
   1 -15   4       27.40       20.56      6.69 o 
   2 -15   4       18.11       29.30      7.64 o 
   3 -15   4       42.48       49.31      9.42 o 
   4 -15   4      169.14      167.60     17.05 o 
   5 -15   4       24.97       22.69      8.54 o 
   6 -15   4      376.38      349.05     23.98 o 
   7 -15   4       64.56       53.98     12.41 o 
   8 -15   4        3.34        9.78     10.96 o 
   9 -15   4        1.52        2.38     11.21 o 
  10 -15   4       76.78       75.03     15.96 o 
  11 -15   4      221.84      236.72     26.51 o 
  -7 -14   4        6.10       -7.29      8.87 o 
  -6 -14   4      133.25      146.02     11.81 o 
  -5 -14   4        5.65        8.17      4.78 o 
  -4 -14   4     1257.30     1333.17     32.18 o 
  -3 -14   4      378.65      394.14     16.22 o 
  -2 -14   4      124.11      123.63      8.70 o 
  -1 -14   4        1.31        7.57      4.11 o 
   0 -14   4       72.78       84.90     13.05 o 
   1 -14   4        3.27        4.88      4.70 o 
   2 -14   4        0.18        1.84      5.07 o 
   3 -14   4      170.61      184.65     20.71 o 
   4 -14   4      135.96      119.39     32.74 o 
   5 -14   4        9.02       -3.43      5.50 o 
   6 -14   4        1.75       11.25      6.47 o 
   7 -14   4       86.63       85.20     14.47 o 
   8 -14   4      304.53      321.04     27.28 o 
   9 -14   4       29.00       27.59     10.63 o 
  10 -14   4      217.69      227.37     23.80 o 
  11 -14   4      327.05      366.95     48.43 o 
  12 -14   4        2.21        9.75     10.38 o 
  -8 -13   4       62.38       60.79     26.84 o 
  -7 -13   4        7.47       11.95     14.59 o 
  -6 -13   4       45.86       50.58     11.72 o 
  -5 -13   4      719.63      742.22     24.40 o 
  -4 -13   4        4.53       13.06      5.88 o 
  -3 -13   4       10.51       12.06     11.23 o 
  -2 -13   4      490.73      516.25     35.93 o 
  -1 -13   4      937.27     1005.99     48.13 o 
   0 -13   4       94.23      118.88     15.18 o 
   1 -13   4     1587.90     1570.10     37.56 o 
   2 -13   4      111.71      101.99     12.85 o 
   3 -13   4     1382.26     1373.62     79.28 o 
   4 -13   4       51.22       51.39      9.48 o 
   5 -13   4        0.74        3.46      5.68 o 
   6 -13   4      213.51      164.75     29.83 o 
   7 -13   4     1273.50     1303.19     44.78 o 
   8 -13   4       22.95       26.73     15.90 o 
   9 -13   4        0.99        4.41      7.67 o 
  10 -13   4       78.01       64.04     13.93 o 
  11 -13   4        0.01       -0.44     10.62 o 
  12 -13   4      168.78      161.83     32.73 o 
  13 -13   4       30.33       39.78     18.79 o 
  -9 -12   4        0.52       14.97     14.89 o 
  -8 -12   4      290.61      230.97     16.75 o 
  -7 -12   4       27.75       36.45      8.00 o 
  -6 -12   4        7.74       10.17      4.73 o 
  -5 -12   4       12.31        8.32      4.09 o 
  -4 -12   4       42.90       48.10      5.95 o 
  -3 -12   4       24.00       34.08      9.38 o 
  -2 -12   4      200.77      206.94     15.30 o 
  -1 -12   4      642.04      647.10     53.76 o 
   0 -12   4      200.81      198.08     20.73 o 
   1 -12   4      402.06      378.52     15.15 o 
   2 -12   4        3.99        1.63      4.00 o 
   3 -12   4      614.58      589.63     22.76 o 
   4 -12   4        6.85        6.41      5.14 o 
   5 -12   4      353.21      347.28     20.55 o 
   6 -12   4     1114.32     1030.68     62.28 o 
   7 -12   4      653.45      673.53     38.46 o 
   8 -12   4      393.80      382.02     25.29 o 
   9 -12   4       98.12      108.18     16.26 o 
  10 -12   4       54.87       75.19     14.14 o 
  11 -12   4      161.34      190.39     33.58 o 
  12 -12   4      311.36      303.64     42.27 o 
  13 -12   4        1.89        6.21     13.25 o 
  14 -12   4        2.14       -9.35      9.84 o 
 -10 -11   4        2.58        3.50      9.38 o 
  -9 -11   4      300.53      304.07     19.81 o 
  -8 -11   4       24.82       18.81      6.91 o 
  -7 -11   4      147.31      140.59     13.01 o 
  -6 -11   4        3.61       23.15     13.10 o 
  -5 -11   4        0.89        0.16      5.05 o 
  -4 -11   4      183.88      194.43      9.21 o 
  -3 -11   4      431.74      462.95     30.73 o 
  -2 -11   4      176.35      202.16     19.35 o 
  -1 -11   4      427.25      449.37     17.88 o 
   0 -11   4        0.79        2.91      4.10 o 
   1 -11   4     1256.82     1284.00     29.82 o 
   2 -11   4     1433.15     1351.29     33.49 o 
   3 -11   4      739.10      722.58     24.45 o 
   4 -11   4      131.82      157.88     14.20 o 
   5 -11   4      253.32      247.02     16.74 o 
   6 -11   4      468.21      432.44     22.36 o 
   7 -11   4        4.69        8.73      6.27 o 
   8 -11   4       20.46       27.85      8.78 o 
   9 -11   4       16.26        7.03      6.81 o 
  10 -11   4        8.03       -3.41      6.48 o 
  11 -11   4       86.27       92.66     28.47 o 
  12 -11   4        1.35       21.21      9.78 o 
  13 -11   4       44.96       52.29     12.83 o 
  14 -11   4      120.19      102.54     22.67 o 
 -11 -10   4       14.62       29.16     28.60 o 
 -10 -10   4      297.06      377.27     22.47 o 
  -9 -10   4        0.63       -5.80      5.80 o 
  -8 -10   4        1.62       -2.69      4.63 o 
  -7 -10   4        3.58       28.94      7.47 o 
  -6 -10   4       49.61       52.19      8.30 o 
  -5 -10   4       20.41       28.03      5.58 o 
  -4 -10   4       37.51       46.53      5.13 o 
  -3 -10   4     1376.39     1296.02     52.21 o 
  -2 -10   4      669.46      705.47     38.31 o 
  -1 -10   4      520.89      525.53     23.31 o 
   0 -10   4      540.54      559.42     23.50 o 
   1 -10   4     1596.99     1606.66     22.59 o 
   2 -10   4      947.44      910.70     18.80 o 
   3 -10   4       50.17       44.17      7.28 o 
   4 -10   4     3908.81     3775.22    104.42 o 
   5 -10   4      890.45      940.54     52.55 o 
   6 -10   4       72.21       92.84     30.22 o 
   7 -10   4     2234.24     2189.73     56.04 o 
   8 -10   4       41.52       37.08      9.82 o 
   9 -10   4      481.41      464.18     25.68 o 
  10 -10   4       80.75       71.20     13.59 o 
  11 -10   4       42.86       37.75      8.63 o 
  12 -10   4       10.94       16.33      8.78 o 
  13 -10   4      192.21      201.34     20.96 o 
  14 -10   4        0.35        3.66     11.74 o 
  15 -10   4       54.63       37.68     16.02 o 
 -12  -9   4       54.67       66.53     12.46 o 
 -11  -9   4      267.09      254.81     21.46 o 
 -10  -9   4       11.11        4.80      5.81 o 
  -9  -9   4        7.12       21.66      7.55 o 
  -8  -9   4       32.80       34.21      8.88 o 
  -7  -9   4       12.45       18.22      6.66 o 
  -6  -9   4      644.49      667.62     24.97 o 
  -5  -9   4        0.14        3.45      3.22 o 
  -4  -9   4      156.30      132.66     17.17 o 
  -3  -9   4        7.05        4.30      6.89 o 
  -2  -9   4      245.33      218.26     23.11 o 
  -1  -9   4      615.47      585.96     23.63 o 
   0  -9   4     3532.48     3474.39     71.30 o 
   1  -9   4     1147.24     1127.07     16.56 o 
   2  -9   4     4946.10     4794.24     55.12 o 
   3  -9   4     2603.16     2594.17     52.29 o 
   4  -9   4        2.02        2.76      3.97 o 
   5  -9   4      365.84      364.92     18.08 o 
   6  -9   4       12.08        5.48      5.07 o 
   7  -9   4      406.28      432.33     22.00 o 
   8  -9   4      807.45      764.77     30.92 o 
   9  -9   4     1043.13     1004.66     37.15 o 
  10  -9   4       38.44       52.39      8.81 o 
  11  -9   4      116.39      117.27     12.35 o 
  12  -9   4      636.77      650.03     30.03 o 
  13  -9   4      391.46      382.99     31.56 o 
  14  -9   4      101.15       84.16     19.22 o 
  15  -9   4       18.29       27.77     14.01 o 
 -13  -8   4       99.44      104.21     16.04 o 
 -12  -8   4        2.45        2.20      7.19 o 
 -11  -8   4       90.65       84.93     13.24 o 
 -10  -8   4        4.48       -5.16      5.16 o 
  -9  -8   4       32.77       42.06      9.37 o 
  -8  -8   4      889.63      823.85     33.29 o 
  -7  -8   4       32.05        5.20      6.03 o 
  -6  -8   4     1038.25     1058.28     32.94 o 
  -5  -8   4      285.03      272.43     12.64 o 
  -4  -8   4      342.87      386.13     11.37 o 
  -3  -8   4      712.88      634.31     31.25 o 
  -2  -8   4     1211.00     1181.97     46.48 o 
  -1  -8   4      383.33      355.95     17.28 o 
   0  -8   4       86.72      111.89     11.12 o 
   1  -8   4       63.52       70.75      3.02 o 
   2  -8   4      265.93      271.52      9.02 o 
   3  -8   4      147.72      152.11     10.38 o 
   4  -8   4       22.88       11.71      5.50 o 
   5  -8   4     1059.92     1007.45     30.35 o 
   6  -8   4      216.80      222.37     15.34 o 
   7  -8   4      164.70      142.78     14.67 o 
   8  -8   4      206.70      197.59     15.55 o 
   9  -8   4     1194.80     1115.68     29.15 o 
  10  -8   4      150.40      164.27     13.45 o 
  11  -8   4      278.82      290.26     18.47 o 
  12  -8   4        3.10        2.04      6.60 o 
  13  -8   4      117.73      110.47     20.11 o 
  14  -8   4      164.02      175.01     25.20 o 
  15  -8   4        0.51       -9.00      9.00 o 
 -13  -7   4      310.34      299.20     25.56 o 
 -12  -7   4       17.55       24.05      8.83 o 
 -11  -7   4        0.21       -0.38      6.29 o 
 -10  -7   4      513.50      275.83     21.95 o 
  -9  -7   4      190.97      193.23     19.74 o 
  -8  -7   4      476.28      453.63     23.80 o 
  -7  -7   4        0.07       -0.62      3.43 o 
  -6  -7   4        0.35        4.20      3.87 o 
  -5  -7   4      340.80      382.92      8.97 o 
  -4  -7   4      110.64       95.59      3.89 o 
  -3  -7   4        5.47        5.60      4.87 o 
  -2  -7   4       62.63       35.39      8.81 o 
  -1  -7   4      246.60      179.72     12.56 o 
   0  -7   4      742.37      774.32     24.31 o 
   1  -7   4      368.99      343.31      7.47 o 
   2  -7   4      393.08      334.70      8.11 o 
   3  -7   4        5.15       22.27      3.44 o 
   4  -7   4       33.41       30.13      5.66 o 
   5  -7   4      119.56       95.14      7.91 o 
   6  -7   4      924.13      895.27     21.60 o 
   7  -7   4      547.11      549.87     21.96 o 
   8  -7   4       19.15       17.59      3.30 o 
   9  -7   4       54.24       47.88      5.65 o 
  10  -7   4      452.78      445.86     14.13 o 
  11  -7   4      143.45      153.34     11.54 o 
  12  -7   4      619.35      608.65     23.35 o 
  13  -7   4        0.03       -6.23      9.96 o 
  14  -7   4      126.83      161.08     21.90 o 
  15  -7   4      534.81      510.32     24.01 o 
  16  -7   4      157.53      184.73     23.91 o 
 -14  -6   4      143.49      141.10     25.55 o 
 -13  -6   4       97.69      112.50     15.96 o 
 -12  -6   4        4.60       10.30      7.77 o 
 -11  -6   4       40.40       25.72     10.13 o 
 -10  -6   4      639.24      653.01     33.95 o 
  -9  -6   4       13.86        1.40      3.52 o 
  -8  -6   4      610.29      667.66     29.47 o 
  -7  -6   4      967.20      870.69     31.53 o 
  -6  -6   4       53.04       35.74      6.80 o 
  -5  -6   4     1444.75     1337.43     21.55 o 
  -4  -6   4       10.93        8.20      1.39 o 
  -3  -6   4     1203.35     1205.60     41.06 o 
  -2  -6   4      492.03      532.35     25.72 o 
  -1  -6   4        0.33       -0.11      2.63 o 
   0  -6   4      735.44      789.99     35.37 o 
   1  -6   4     1166.50     1340.08     17.44 o 
   2  -6   4      253.41      273.58      7.98 o 
   3  -6   4     1349.67      958.13     30.71 o 
   4  -6   4       84.52       88.25      6.23 o 
   5  -6   4      234.75      216.37     14.36 o 
   6  -6   4     1558.46     1504.03     38.14 o 
   7  -6   4       14.20       10.33      3.17 o 
   8  -6   4     1474.62     1422.61     24.92 o 
   9  -6   4       48.46       51.86      6.14 o 
  10  -6   4       33.41       30.55      5.64 o 
  11  -6   4       42.40       35.12      8.62 o 
  12  -6   4      215.64      239.92     17.76 o 
  13  -6   4      915.00      921.86     31.15 o 
  14  -6   4       16.56       25.04     11.63 o 
  15  -6   4        0.10       -1.40      8.02 o 
  16  -6   4      157.06      144.19     16.39 o 
 -14  -5   4      130.45      141.96     18.54 o 
 -13  -5   4       36.40       37.56     24.57 o 
 -12  -5   4      829.66      872.12     45.27 o 
 -11  -5   4       60.75       72.43     14.58 o 
 -10  -5   4        4.09        0.12      6.52 o 
  -9  -5   4      106.63      103.26     14.67 o 
  -8  -5   4       19.38        0.40      2.70 o 
  -7  -5   4        0.26       14.70      5.05 o 
  -6  -5   4      586.74      581.02     16.09 o 
  -5  -5   4     2688.84     2813.34     37.89 o 
  -4  -5   4      328.82      399.37      7.19 o 
  -3  -5   4      837.11      867.46     19.12 o 
  -2  -5   4     1923.16     1913.13     55.25 o 
  -1  -5   4      492.56      647.66     42.48 o 
   0  -5   4     1812.35     1938.28     40.24 o 
   1  -5   4      132.08      141.85      5.03 o 
   2  -5   4       77.91      121.57     14.71 o 
   3  -5   4     4158.60     4617.16     75.95 o 
   4  -5   4     1039.51     1130.95     21.29 o 
   5  -5   4       20.95       27.37      3.66 o 
   6  -5   4       80.62      125.53      7.02 o 
   7  -5   4      223.16      219.86      8.50 o 
   8  -5   4      432.36      422.30     12.89 o 
   9  -5   4      487.50      522.87     14.98 o 
  10  -5   4      261.32      258.53     12.88 o 
  11  -5   4      157.40      147.41     14.00 o 
  12  -5   4      109.04      123.86     13.54 o 
  13  -5   4       66.94       32.36     21.45 o 
  14  -5   4      367.03      378.08     21.83 o 
  15  -5   4       13.94        8.42      8.37 o 
  16  -5   4       22.26       18.87      9.33 o 
 -15  -4   4      141.81      161.73     64.18 o 
 -14  -4   4       19.05       17.43      8.96 o 
 -13  -4   4      105.98      109.15     19.95 o 
 -12  -4   4       11.92       24.22     10.21 o 
 -11  -4   4      278.47      275.76     27.18 o 
 -10  -4   4     1295.23     1340.00     50.89 o 
  -9  -4   4     2220.24     2226.56     66.61 o 
  -8  -4   4        3.77        7.31      5.38 o 
  -6  -4   4       78.41      111.86      7.74 o 
  -5  -4   4      645.41      657.48     13.35 o 
  -4  -4   4        0.52       -1.31      1.31 o 
  -3  -4   4        1.10        0.97      0.87 o 
  -2  -4   4      168.30      176.38      6.61 o 
  -1  -4   4     7480.40     8142.03    103.53 o 
   0  -4   4     2406.63     2379.90     38.84 o 
   1  -4   4     1505.51     1608.50     20.18 o 
   2  -4   4     1119.03     1279.44     43.03 o 
   3  -4   4     2293.23     2393.86     34.36 o 
   4  -4   4     5141.72     5143.05     57.04 o 
   5  -4   4       40.08       35.21      3.37 o 
   6  -4   4      328.02      328.48      9.31 o 
   7  -4   4      249.08      238.31      6.87 o 
   8  -4   4       94.25       90.80     13.92 o 
   9  -4   4        0.11        0.61      3.28 o 
  10  -4   4       21.52       34.73      8.02 o 
  11  -4   4      277.78      264.44     19.31 o 
  12  -4   4       22.73       23.30      7.18 o 
  13  -4   4      104.46      110.33     13.34 o 
  14  -4   4      885.65      928.58     31.87 o 
  15  -4   4       21.93       34.12      9.42 o 
  16  -4   4        0.33      -13.29     13.29 o 
 -15  -3   4      141.66      169.11     20.48 o 
 -14  -3   4       82.11      121.02     16.95 o 
 -13  -3   4       59.06       82.52     17.24 o 
 -12  -3   4      280.51      302.67     30.50 o 
 -11  -3   4      204.42      207.43     23.28 o 
 -10  -3   4       37.90       31.44     10.23 o 
  -9  -3   4     1110.48     1135.38     43.47 o 
  -8  -3   4      273.10      281.27     18.94 o 
  -7  -3   4       24.60       27.51      4.95 o 
  -6  -3   4      231.07      229.76      9.55 o 
  -5  -3   4     1185.70     1361.94     41.74 o 
  -4  -3   4      497.59      412.68      9.33 o 
  -3  -3   4       30.71       39.55      3.24 o 
  -2  -3   4      220.78      168.18      3.31 o 
  -1  -3   4       59.01       74.99      2.10 o 
   0  -3   4      289.16      305.47      5.80 o 
   1  -3   4     1363.27      894.29     23.90 o 
   2  -3   4     2471.85     2886.63     78.33 o 
   3  -3   4     2158.62     2260.23     27.39 o 
   4  -3   4       77.63       67.74      9.07 o 
   5  -3   4     1580.71     1903.62     28.37 o 
   6  -3   4     3670.00     3855.73     35.00 o 
   7  -3   4      423.77      422.36      9.41 o 
   8  -3   4       32.01       26.37      3.64 o 
   9  -3   4     1570.64     1606.07     30.64 o 
  10  -3   4      391.85      373.45     30.56 o 
  11  -3   4      428.35      438.34     19.90 o 
  12  -3   4      495.49      522.35     22.00 o 
  13  -3   4       10.91        3.12      6.76 o 
  14  -3   4        9.61       16.33      7.67 o 
  15  -3   4      102.83      127.20     25.18 o 
  16  -3   4       64.71       35.04     18.57 o 
 -16  -2   4        1.43      -10.97     10.97 o 
 -15  -2   4        4.03       13.00      9.17 o 
 -14  -2   4       28.82       24.82     12.47 o 
 -13  -2   4       38.75       15.84     11.61 o 
 -12  -2   4        3.11        9.50      8.17 o 
 -11  -2   4       38.72       35.04     11.34 o 
 -10  -2   4      264.13      239.36     23.65 o 
  -9  -2   4      139.22      149.53     17.62 o 
  -8  -2   4      731.87      741.21     22.16 o 
  -7  -2   4       11.98       24.88      3.90 o 
  -6  -2   4       14.89        5.79      2.50 o 
  -5  -2   4     4464.21     4573.80     70.87 o 
  -4  -2   4      898.55      929.15     28.69 o 
  -3  -2   4      367.41      383.57      8.08 o 
  -2  -2   4       80.31       87.85      6.55 o 
  -1  -2   4     3000.45     3361.47     34.01 o 
   0  -2   4        0.64       20.33     15.65 o 
   1  -2   4     6194.93     6739.48    108.96 o 
   2  -2   4     3182.92     3331.80     36.69 o 
   3  -2   4        2.43        0.57      1.16 o 
   4  -2   4     1308.21     1417.27     16.41 o 
   5  -2   4      105.05      108.66      4.34 o 
   6  -2   4      628.76      633.44     10.92 o 
   7  -2   4      258.03      267.47      7.84 o 
   8  -2   4        9.16       11.73      3.96 o 
   9  -2   4       14.86       19.64      4.38 o 
  10  -2   4      698.97      680.70     17.12 o 
  11  -2   4      133.40      143.46     10.84 o 
  12  -2   4        0.25       -0.54      5.47 o 
  13  -2   4        4.02       52.18     16.96 o 
  14  -2   4      227.17      208.00     28.81 o 
  15  -2   4       19.58       47.33     19.57 o 
  16  -2   4      212.00      213.14     31.71 o 
 -15  -1   4        0.05       18.23      9.24 o 
 -14  -1   4      124.95      154.18     24.76 o 
 -13  -1   4       17.43       13.34     10.61 o 
 -12  -1   4       13.46       16.45     10.47 o 
 -11  -1   4      585.75      609.47     24.53 o 
 -10  -1   4      197.39      182.12     14.47 o 
  -9  -1   4        4.73        6.84      5.14 o 
  -8  -1   4       82.26       86.98      7.23 o 
  -7  -1   4      147.34      171.65      8.06 o 
  -6  -1   4     2985.82     3137.79     43.60 o 
  -5  -1   4      725.21      822.20     23.31 o 
  -4  -1   4     6949.35     7376.67     76.93 o 
  -3  -1   4     1434.87     1374.38     17.42 o 
  -2  -1   4      925.73      926.83     12.47 o 
  -1  -1   4     8485.40     8684.22     72.09 o 
   0  -1   4     2122.08     2305.78     25.36 o 
   1  -1   4      321.87      354.81      6.92 o 
   2  -1   4      123.82      144.01      4.80 o 
   3  -1   4        1.17        3.77      1.35 o 
   4  -1   4     4775.81     5077.60     45.25 o 
   5  -1   4       43.19       63.88      3.39 o 
   6  -1   4       44.70       67.27      4.05 o 
   7  -1   4        3.09        0.51      2.35 o 
   8  -1   4      183.63      190.48      9.08 o 
   9  -1   4        6.00        3.21      3.28 o 
  10  -1   4      401.85      425.37     13.26 o 
  11  -1   4      677.25      679.05     17.33 o 
  12  -1   4       35.31       31.65      5.93 o 
  13  -1   4        0.38      -11.57     11.57 o 
  14  -1   4       81.41       93.87     22.74 o 
  15  -1   4       37.13       30.23     17.24 o 
 -16   0   4       92.91       78.27     23.51 o 
 -15   0   4        4.53      -13.06     13.06 o 
 -14   0   4        4.06       33.46     10.25 o 
 -13   0   4       22.26       35.23     14.47 o 
 -12   0   4       69.30       95.50     13.05 o 
 -11   0   4      109.84      137.01     14.00 o 
 -10   0   4      151.65      145.98      6.20 o 
  -9   0   4       36.30       37.92      6.40 o 
  -8   0   4       65.65       61.60      4.85 o 
  -7   0   4      781.75      786.89     14.06 o 
  -6   0   4     8347.90     9519.95     98.22 o 
  -5   0   4     1112.57     1222.53     16.03 o 
  -4   0   4     6981.24     7385.62     63.43 o 
  -3   0   4       49.29       70.86      4.03 o 
  -2   0   4     6144.81     6489.88     66.64 o 
  -1   0   4     5369.52     5846.58     46.06 o 
   0   0   4     3234.54     3505.75     36.86 o 
   1   0   4     2026.15     2114.55     24.13 o 
   2   0   4     9852.33    10240.27     90.73 o 
   3   0   4      520.05      561.71      9.34 o 
   4   0   4      253.71      200.70      7.89 o 
   5   0   4      366.58      356.60      8.30 o 
   6   0   4      382.04      382.68      9.26 o 
   7   0   4        0.26        1.45      2.60 o 
   8   0   4       90.34       80.06      6.59 o 
   9   0   4      770.99      819.11     17.55 o 
  10   0   4       76.60       81.99      6.65 o 
  11   0   4      164.68      173.91     26.73 o 
  12   0   4       79.91      117.83     12.32 o 
  13   0   4        6.63       -5.19      8.52 o 
  14   0   4      204.41      260.21     33.02 o 
  15   0   4       44.41       53.68     21.87 o 
 -16   1   4       29.64       41.59     19.03 o 
 -15   1   4       14.76       44.83     18.64 o 
 -14   1   4        1.23       -4.86     13.50 o 
 -13   1   4       16.40       14.44      8.50 o 
 -12   1   4      434.32      419.08     12.72 o 
 -11   1   4       26.13       28.21      4.87 o 
 -10   1   4      178.93      159.67     13.12 o 
  -9   1   4       89.73      107.56      6.96 o 
  -8   1   4      544.81      602.73     13.44 o 
  -7   1   4      206.64      229.19      7.19 o 
  -6   1   4       32.08       39.37      3.47 o 
  -5   1   4     2577.76     2646.30     27.50 o 
  -4   1   4      429.60      384.27      6.53 o 
  -3   1   4     7119.48     7666.49     60.61 o 
  -2   1   4     2261.94     2358.51     19.79 o 
  -1   1   4        0.09       -0.41      0.96 o 
   0   1   4      643.74      689.95     12.97 o 
   1   1   4      122.65      134.04      4.67 o 
   2   1   4     4642.57     4976.00     46.87 o 
   3   1   4       84.05       94.52      3.79 o 
   4   1   4       43.52       92.74      4.96 o 
   5   1   4     6142.12     6553.70    124.21 o 
   6   1   4      450.93      483.04     11.36 o 
   7   1   4       46.57       35.43      4.13 o 
   8   1   4     1007.53      987.26     23.81 o 
   9   1   4      224.13      239.32     14.12 o 
  10   1   4      372.56      403.21     16.89 o 
  11   1   4      293.40      295.34     19.59 o 
  12   1   4        1.01       -1.59      5.99 o 
  13   1   4      219.48      210.14     39.31 o 
  14   1   4       22.79       13.36     16.60 o 
  15   1   4      235.02      308.97     37.18 o 
 -16   2   4       89.96       71.47     20.88 o 
 -15   2   4       31.32       32.84     17.73 o 
 -14   2   4       19.89       39.56     16.69 o 
 -13   2   4      577.76      577.29     19.48 o 
 -12   2   4     1069.10     1057.81     24.45 o 
 -11   2   4      905.24      939.84     22.49 o 
 -10   2   4       22.39       22.74      4.48 o 
  -9   2   4       25.03       32.90      6.28 o 
  -8   2   4     1972.28     2028.39     31.00 o 
  -7   2   4      221.00      206.02      6.55 o 
  -6   2   4     1075.39     1148.64     14.56 o 
  -5   2   4       12.02       25.10      2.38 o 
  -4   2   4      852.98      887.54     11.05 o 
  -3   2   4     3169.37     3417.31     32.27 o 
  -2   2   4     2706.35     2668.10     26.38 o 
  -1   2   4     3099.95     3041.02     28.69 o 
   0   2   4     4760.40     4972.64     45.50 o 
   1   2   4     3212.84     3407.98     33.46 o 
   2   2   4     3842.67     3871.60     47.22 o 
   3   2   4      297.83      357.33      6.06 o 
   4   2   4      311.80      370.45      6.16 o 
   5   2   4      462.80      414.42     21.28 o 
   6   2   4      753.97      800.62     18.92 o 
   7   2   4        6.92        4.87      3.74 o 
   8   2   4       59.55       54.03      7.20 o 
   9   2   4        9.11        4.13      4.68 o 
  10   2   4      129.59      148.70     14.02 o 
  11   2   4      729.54      756.28     30.67 o 
  12   2   4      393.99      421.74     24.20 o 
  13   2   4      205.13      211.92     21.23 o 
  14   2   4        0.08        9.22     14.70 o 
  15   2   4       96.31       79.91     23.82 o 
 -16   3   4       29.06       37.73     18.20 o 
 -15   3   4      280.59      296.39     34.08 o 
 -14   3   4      297.92      306.56     21.13 o 
 -13   3   4       47.00       55.67     13.94 o 
 -12   3   4        0.37        0.67      5.05 o 
 -11   3   4      455.48      435.38     19.47 o 
 -10   3   4      385.34      380.32     12.51 o 
  -9   3   4       91.13       89.08      6.35 o 
  -8   3   4      293.37      284.27      9.08 o 
  -7   3   4     2341.78     2329.33     27.82 o 
  -6   3   4     1505.59     1570.24     17.99 o 
  -5   3   4      809.90      871.81     11.56 o 
  -4   3   4      833.88      804.52     11.89 o 
  -3   3   4        5.01        4.07      1.33 o 
  -2   3   4     1656.98     1802.28     18.12 o 
  -1   3   4      187.36      231.35      4.57 o 
   0   3   4     1953.74     2126.29     23.92 o 
   1   3   4     2347.40     2493.76     29.85 o 
   2   3   4        3.31       15.98      2.29 o 
   3   3   4     6286.54     6540.47     80.61 o 
   4   3   4      200.19      206.63      8.36 o 
   5   3   4     1073.09      982.34     20.48 o 
   6   3   4        0.01        4.41      3.00 o 
   7   3   4        2.46       -0.65      3.79 o 
   8   3   4      663.94      664.52     25.11 o 
   9   3   4      592.66      607.97     25.32 o 
  10   3   4       29.97       41.04      9.24 o 
  11   3   4       45.66       47.03     10.12 o 
  12   3   4        0.36        0.25      7.14 o 
  13   3   4        2.44       13.19     11.96 o 
  14   3   4       20.67       17.05     10.53 o 
 -16   4   4       51.16        1.61     14.35 o 
 -15   4   4       36.33       34.88      8.50 o 
 -14   4   4       25.75       23.10      7.88 o 
 -13   4   4      947.47      908.59     29.06 o 
 -12   4   4        0.08       -3.42      4.48 o 
 -11   4   4      128.30      115.36     10.05 o 
 -10   4   4     4734.03     4768.27     70.79 o 
  -9   4   4     1517.56     1554.13     31.94 o 
  -8   4   4      344.90      330.88      8.82 o 
  -7   4   4     1294.79     1382.97     17.21 o 
  -6   4   4     1375.97     1498.27     18.87 o 
  -5   4   4       65.67       65.99      3.77 o 
  -4   4   4     1298.07     1381.26     14.60 o 
  -3   4   4     2438.22     2686.88     27.25 o 
  -2   4   4        1.30        5.67      1.27 o 
  -1   4   4      339.45      439.85      7.97 o 
   0   4   4       14.44        7.77      2.19 o 
   1   4   4     1371.28     1268.83     19.85 o 
   2   4   4     1283.89     1343.15     23.83 o 
   3   4   4     2240.92     2258.10     29.07 o 
   4   4   4       19.99       34.90      4.30 o 
   5   4   4      393.08      404.46     16.93 o 
   6   4   4        5.84        5.77      4.48 o 
   7   4   4      148.88      126.74     12.66 o 
   8   4   4      516.74      522.95     23.08 o 
   9   4   4       52.82       42.74     10.22 o 
  10   4   4      948.54      921.29     34.04 o 
  11   4   4        0.01        1.44      6.38 o 
  12   4   4       23.71       29.48     10.30 o 
  13   4   4      151.17      123.53     22.62 o 
  14   4   4       45.26       29.49     12.08 o 
 -16   5   4        0.19        5.40      7.07 o 
 -15   5   4      252.42      251.97     18.70 o 
 -14   5   4      247.08      225.43     18.39 o 
 -13   5   4      323.68      288.02     17.41 o 
 -12   5   4       34.55       30.20      6.76 o 
 -11   5   4      286.60      321.18     15.03 o 
 -10   5   4     2101.32     2096.12     50.25 o 
  -9   5   4       19.61       16.37      4.81 o 
  -8   5   4      687.06      687.77     17.77 o 
  -7   5   4      192.08      160.16      7.57 o 
  -6   5   4       29.69       20.14      3.01 o 
  -5   5   4     1483.17     1446.45     18.37 o 
  -4   5   4     1954.66     2207.53     23.17 o 
  -3   5   4     4059.95     4720.33     49.52 o 
  -2   5   4      324.39      386.53      8.04 o 
  -1   5   4     2648.77     3143.96     39.95 o 
   0   5   4      247.24      283.44      8.43 o 
   1   5   4       56.54       77.72      9.72 o 
   2   5   4       57.05       60.44      6.60 o 
   3   5   4     2933.48     2958.75     44.41 o 
   4   5   4      201.57      192.03     12.05 o 
   5   5   4      234.05      234.41     14.16 o 
   6   5   4     4634.62     4624.14     83.81 o 
   7   5   4      283.83      287.11     17.39 o 
   8   5   4      591.17      565.00     35.96 o 
   9   5   4      271.82      292.41     21.58 o 
  10   5   4        1.60        5.38      6.29 o 
  11   5   4       21.92       19.27      9.11 o 
  12   5   4        5.15       12.55      8.80 o 
  13   5   4       26.81       32.25     21.24 o 
 -16   6   4      430.69      446.57     22.26 o 
 -15   6   4      257.21      246.40     18.62 o 
 -14   6   4      475.36      296.77     22.79 o 
 -13   6   4      210.69      228.64     15.26 o 
 -12   6   4     2055.04     2030.19     41.20 o 
 -11   6   4      275.09      238.48     13.81 o 
 -10   6   4      121.84      118.04      9.06 o 
  -9   6   4        1.85        6.63      3.90 o 
  -8   6   4     1022.82     1049.81     21.23 o 
  -7   6   4       85.19       91.38      6.83 o 
  -6   6   4      135.69      148.18      6.84 o 
  -5   6   4      925.88      978.66     16.66 o 
  -4   6   4      647.05      748.28     13.82 o 
  -3   6   4     1078.48     1168.91     17.76 o 
  -2   6   4      183.07      252.85      7.22 o 
  -1   6   4      346.52      235.05      8.30 o 
   0   6   4      498.52      503.95     17.79 o 
   1   6   4     1085.71     1071.81     23.15 o 
   2   6   4        1.91        2.11      1.82 o 
   3   6   4        3.07        0.75      1.65 o 
   4   6   4        0.89       -0.64      2.98 o 
   5   6   4      852.07      865.95     27.48 o 
   6   6   4      553.57      517.28     21.65 o 
   7   6   4       48.14       33.24      7.72 o 
   8   6   4      254.56      241.64     25.73 o 
   9   6   4       45.91       34.67      9.82 o 
  10   6   4        3.47       -4.58      5.45 o 
  11   6   4      686.83      670.03     31.24 o 
  12   6   4       37.18       35.18     11.14 o 
  13   6   4       18.10       27.15     11.61 o 
 -16   7   4      166.90      175.02     16.20 o 
 -15   7   4       67.96       37.89     15.37 o 
 -14   7   4        1.74       -4.17      6.26 o 
 -13   7   4       18.98       24.40      7.11 o 
 -12   7   4       31.61       37.97      7.37 o 
 -11   7   4      109.65      101.34      9.83 o 
 -10   7   4       18.01       24.57      5.27 o 
  -9   7   4     1885.29     1815.18     38.68 o 
  -8   7   4      158.22      131.13      8.09 o 
  -7   7   4      307.62      260.21      8.27 o 
  -6   7   4       60.98       56.61      6.77 o 
  -5   7   4      264.46      239.46     11.06 o 
  -4   7   4       75.92       52.54      4.56 o 
  -3   7   4      183.88      179.37      8.68 o 
  -2   7   4      223.21      232.18     11.60 o 
  -1   7   4       12.54        3.86      2.09 o 
   0   7   4       60.05       80.34      6.09 o 
   1   7   4      740.72      784.68     18.79 o 
   2   7   4     1038.42     1025.24     23.01 o 
   3   7   4     1039.32     1045.27     29.22 o 
   5   7   4      390.21      409.85     23.58 o 
   6   7   4      105.64      111.07     12.55 o 
   7   7   4       66.65       75.35     20.63 o 
   8   7   4      553.74      429.62     22.45 o 
   9   7   4       11.59       13.59      7.51 o 
  10   7   4       53.60       46.07     11.88 o 
  11   7   4        0.90        1.55      8.18 o 
  12   7   4        2.10        9.19     20.52 o 
 -16   8   4       24.20        4.53     11.56 o 
 -15   8   4        1.65        3.89      7.33 o 
 -14   8   4       50.72       56.07      9.28 o 
 -13   8   4        0.09       -5.30      5.30 o 
 -12   8   4      191.35      190.56     12.46 o 
 -11   8   4      634.26      612.41     18.83 o 
 -10   8   4      130.44      131.28      8.50 o 
  -9   8   4      408.66      381.56     22.78 o 
  -8   8   4       27.58       29.50      6.21 o 
  -7   8   4        4.02        3.93      3.98 o 
  -6   8   4      901.46     1001.42     33.15 o 
  -5   8   4       48.38       50.19      8.73 o 
  -4   8   4     1232.86     1149.12     33.57 o 
  -3   8   4       88.24       64.37      7.08 o 
  -2   8   4      136.24      155.63     10.23 o 
  -1   8   4      114.19       87.11     13.51 o 
   0   8   4       50.68       59.69      6.52 o 
   1   8   4      594.20      604.15     17.90 o 
   2   8   4      102.69       70.62      7.44 o 
   3   8   4      269.97      247.20     14.90 o 
   4   8   4       24.73       26.27      6.85 o 
   5   8   4      215.57      260.36     30.51 o 
   6   8   4      409.06      366.89     31.00 o 
   7   8   4      846.78      793.15     42.38 o 
   8   8   4      225.79      258.62     20.50 o 
   9   8   4      832.55      865.46     38.84 o 
  10   8   4        1.23        1.81      6.65 o 
  11   8   4       28.64       36.41     11.03 o 
 -15   9   4       25.58       11.22     10.96 o 
 -14   9   4      109.24      113.48     16.48 o 
 -13   9   4      518.26      527.21     28.05 o 
 -12   9   4       52.69       50.57     11.52 o 
 -11   9   4      251.08      270.57     18.62 o 
 -10   9   4       64.98       68.26      9.59 o 
  -9   9   4       63.67       67.58      9.43 o 
  -8   9   4      698.95      698.05     30.14 o 
  -7   9   4      415.58      382.16     48.00 o 
  -6   9   4     1092.19     1123.06     49.48 o 
  -5   9   4      398.08      293.81     18.43 o 
  -4   9   4      324.68      256.71     16.45 o 
  -3   9   4      122.97       73.85      7.92 o 
  -2   9   4      177.14      129.11     13.26 o 
  -1   9   4       38.33       72.09      7.67 o 
   0   9   4      223.31      206.86     14.92 o 
   1   9   4     1427.14     1456.14     41.20 o 
   2   9   4       21.81       16.93      5.95 o 
   3   9   4      762.34      779.29     26.64 o 
   4   9   4      182.13      195.12     15.96 o 
   5   9   4      122.29      143.00     14.20 o 
   6   9   4       92.13       85.29     20.53 o 
   7   9   4      709.90      665.25     28.10 o 
   8   9   4       30.87       26.11      8.56 o 
   9   9   4      123.57       97.59     26.25 o 
  10   9   4        6.36        4.73      8.06 o 
 -15  10   4      134.16      144.12     18.38 o 
 -14  10   4       59.31       67.38     27.75 o 
 -13  10   4      410.19      424.84     44.69 o 
 -12  10   4       54.43       61.70     13.38 o 
 -11  10   4        1.39        9.62      7.22 o 
 -10  10   4       52.57       53.32      9.45 o 
  -9  10   4      201.19      205.15     20.97 o 
  -8  10   4       66.87       89.34     13.69 o 
  -7  10   4      169.24      140.21     16.56 o 
  -6  10   4       26.00       35.16     15.32 o 
  -5  10   4      176.71      186.40     16.95 o 
  -4  10   4     1109.95     1041.02     34.26 o 
  -3  10   4     2499.88     2460.30     56.60 o 
  -2  10   4       26.66        9.33      6.92 o 
  -1  10   4        2.08        9.11      5.68 o 
   0  10   4       11.70       23.86      5.39 o 
   1  10   4      473.16      403.14     15.63 o 
   2  10   4       72.11       74.98     10.12 o 
   3  10   4      238.68      234.53     15.67 o 
   4  10   4       27.27       23.61      7.44 o 
   5  10   4       13.54       17.05      6.80 o 
   6  10   4       90.58      108.39     14.11 o 
   7  10   4       74.95       55.84     23.31 o 
   8  10   4       25.25       35.80      9.89 o 
   9  10   4       46.75       38.71     10.80 o 
 -14  11   4        3.62        1.34      9.04 o 
 -13  11   4       16.73       28.19     11.12 o 
 -12  11   4      139.73      154.23     18.82 o 
 -11  11   4        8.46        3.08      7.37 o 
 -10  11   4      205.18      225.44     23.53 o 
  -9  11   4       51.34       26.80     15.45 o 
  -8  11   4       73.15       85.53     14.30 o 
  -7  11   4       92.24       98.80     14.51 o 
  -6  11   4       60.09       65.96     25.36 o 
  -5  11   4      108.73       64.81     11.52 o 
  -4  11   4       51.19       46.85      9.63 o 
  -3  11   4       15.45       25.79      7.24 o 
  -2  11   4      395.08      351.86     28.08 o 
  -1  11   4      359.04      352.69     15.51 o 
   0  11   4      302.15      300.23     14.66 o 
   1  11   4       53.39       55.45      8.99 o 
   2  11   4      534.98      523.30     44.34 o 
   3  11   4       22.01       28.25      7.86 o 
   4  11   4       90.14      109.56     45.13 o 
   5  11   4       16.28       15.61      7.37 o 
   6  11   4      420.75      401.85     33.47 o 
   7  11   4        6.34        6.76     14.65 o 
   8  11   4       17.29       21.83      9.46 o 
 -14  12   4        1.85        3.98      9.59 o 
 -13  12   4      221.77      248.11     24.75 o 
 -12  12   4      608.83      658.77     56.72 o 
 -11  12   4        9.61       10.05     13.37 o 
 -10  12   4       31.38       52.30     13.58 o 
  -9  12   4       84.71       91.53     15.57 o 
  -8  12   4      320.83      343.52     27.42 o 
  -7  12   4      383.90      420.84     33.77 o 
  -6  12   4      149.32      152.27     17.66 o 
  -5  12   4     1541.07     1402.33     45.31 o 
  -4  12   4       67.22       72.70     13.79 o 
  -3  12   4      898.63      790.65     52.81 o 
  -2  12   4      350.52      301.68     19.35 o 
  -1  12   4       33.36       30.71      7.84 o 
   0  12   4      107.84      104.55     17.81 o 
   1  12   4        3.37       12.72      6.20 o 
   2  12   4      251.95      247.43     18.70 o 
   3  12   4       79.58       84.90     12.14 o 
   4  12   4       99.08       96.00     13.02 o 
   5  12   4     1012.14      962.62     35.02 o 
   6  12   4       19.04       14.09     15.41 o 
   7  12   4        7.88       14.35      8.48 o 
 -13  13   4       18.79       32.55     18.83 o 
 -12  13   4      358.84      405.83     34.43 o 
 -11  13   4        0.02        1.99     15.67 o 
 -10  13   4      171.58      184.25     22.74 o 
  -9  13   4      372.73      378.78     30.74 o 
  -8  13   4       44.92       47.19     12.15 o 
  -7  13   4        0.27       -5.30      5.30 o 
  -6  13   4      206.09      203.51     20.75 o 
  -5  13   4        2.02        0.63      5.94 o 
  -4  13   4      367.96      311.40     21.29 o 
  -3  13   4       72.84       39.01     18.96 o 
  -2  13   4      237.22      293.34     20.00 o 
  -1  13   4       17.30       21.44      7.50 o 
   0  13   4      655.49      742.33     36.28 o 
   1  13   4      100.81      114.97     17.45 o 
   2  13   4      256.55      277.75     18.81 o 
   3  13   4       12.88       16.03      8.02 o 
   4  13   4      185.85      167.84     17.49 o 
   5  13   4       65.94       58.19     11.88 o 
   6  13   4      122.66      129.40     16.89 o 
 -11  14   4       86.05      118.83     20.19 o 
 -10  14   4        2.01       22.70     11.30 o 
  -9  14   4      328.36      331.47     36.55 o 
  -8  14   4      176.11      159.12     20.57 o 
  -7  14   4      321.95      351.62     28.91 o 
  -6  14   4      191.52      203.69     21.57 o 
  -5  14   4        0.17        0.82      6.93 o 
  -4  14   4      388.95      437.87     26.16 o 
  -3  14   4        1.94       -1.08      5.74 o 
  -2  14   4      925.10     1012.31     36.83 o 
  -1  14   4       33.56       30.83     10.92 o 
   0  14   4       13.90       31.58     10.30 o 
   1  14   4      141.39      180.63     21.54 o 
   2  14   4       29.10       48.31     12.50 o 
   3  14   4      554.80      571.98     46.84 o 
   4  14   4       74.38      102.16     14.62 o 
 -10  15   4      137.83      116.72     19.88 o 
  -9  15   4        5.99       -1.85     10.09 o 
  -8  15   4      106.15      112.96     21.88 o 
  -7  15   4      270.31      306.25     27.90 o 
  -6  15   4      184.47      207.72     22.32 o 
  -5  15   4       27.73       60.17     12.93 o 
  -4  15   4      108.86       84.36     28.43 o 
  -3  15   4        1.05        2.17      6.91 o 
  -2  15   4      629.48      654.94     36.65 o 
  -1  15   4       24.94       22.69     10.53 o 
   0  15   4       34.28       44.35     13.18 o 
   1  15   4      301.03      306.39     28.86 o 
   2  15   4       62.54       45.15     13.16 o 
  -7  16   4      106.98      104.11     17.59 o 
  -6  16   4      593.49      580.05     57.42 o 
  -5  16   4        0.16       -4.85      7.45 o 
  -4  16   4       34.86        4.18     14.24 o 
  -3  16   4       32.96       31.30     10.73 o 
  -2  16   4        3.23        2.40      8.15 o 
  -1  16   4       36.60       41.04     12.82 o 
   0 -17   5      226.12      250.27     16.41 o 
   1 -17   5      409.41      453.61     22.14 o 
   2 -17   5       36.50       26.06      8.69 o 
   3 -17   5      376.84      383.84     25.74 o 
   4 -17   5      105.12      126.80     27.48 o 
   5 -17   5        0.14        4.35      7.03 o 
   6 -17   5        6.83       23.92     15.48 o 
   7 -17   5       50.26       78.39     25.95 o 
  -2 -16   5        0.74       19.25      4.89 o 
  -1 -16   5      215.24      235.17     13.76 o 
   0 -16   5       61.27       74.64      9.37 o 
   1 -16   5      232.13      270.26     17.10 o 
   2 -16   5      325.36      290.81     18.58 o 
   3 -16   5       36.29       33.08      8.85 o 
   4 -16   5        3.87        1.56      6.14 o 
   5 -16   5        0.78       12.47      7.87 o 
   6 -16   5       67.09       81.22     13.99 o 
   7 -16   5       15.66        6.38      6.71 o 
   8 -16   5        6.33        4.36      9.26 o 
   9 -16   5        3.08        8.55     10.03 o 
  -5 -15   5      211.02      253.91     13.48 o 
  -4 -15   5       18.60       12.75      5.01 o 
  -1 -15   5      623.43      695.03     23.45 o 
   0 -15   5       63.06       68.14      8.45 o 
   1 -15   5      480.09      458.50     36.53 o 
   2 -15   5      345.59      338.10     18.80 o 
   3 -15   5      245.90      228.68     16.69 o 
   4 -15   5      643.31      639.67     28.33 o 
   5 -15   5      312.89      307.86     23.89 o 
   6 -15   5       23.54       33.59     10.27 o 
   7 -15   5      839.83      846.33     36.99 o 
   8 -15   5      254.72      291.81     26.84 o 
   9 -15   5       17.27       25.41     10.73 o 
  10 -15   5       95.79      135.31     31.53 o 
  11 -15   5       29.48       30.55     13.62 o 
  -7 -14   5       52.71       52.09      8.47 o 
  -6 -14   5        0.03        7.21      4.73 o 
  -5 -14   5      113.33      128.80      9.64 o 
  -4 -14   5      611.65      609.91     18.45 o 
  -1 -14   5       34.00       64.62     17.96 o 
   0 -14   5      604.04      653.64     20.90 o 
   1 -14   5       54.49       55.68      8.15 o 
   2 -14   5      453.23      450.65     20.22 o 
   3 -14   5       95.01      102.80     15.47 o 
   4 -14   5     1440.73     1395.93     64.50 o 
   5 -14   5      215.47      233.55     20.21 o 
   6 -14   5      371.21      342.84     25.89 o 
   7 -14   5       41.33       47.41     11.67 o 
   8 -14   5      662.34      638.03     80.94 o 
   9 -14   5        0.51        5.74      8.29 o 
  10 -14   5       60.50       66.05     14.54 o 
  11 -14   5      196.27      222.66     39.17 o 
  12 -14   5        2.28        9.65     10.27 o 
  -8 -13   5      108.02       96.14     11.60 o 
  -7 -13   5       49.32       54.20      8.40 o 
  -6 -13   5      132.77      126.15     10.32 o 
  -5 -13   5      135.98      141.88      9.13 o 
  -4 -13   5      204.56      214.09     21.89 o 
  -3 -13   5      436.96      421.75     24.53 o 
  -2 -13   5        0.07        2.48      6.15 o 
  -1 -13   5      300.25      297.13     34.39 o 
   0 -13   5      632.58      671.73     19.55 o 
   1 -13   5      166.67      164.42     26.40 o 
   2 -13   5       53.64       36.42      7.91 o 
   3 -13   5      323.75      315.79     30.39 o 
   4 -13   5       95.65       84.22     21.09 o 
   5 -13   5       12.90        7.02      6.95 o 
   6 -13   5       87.40       95.62     23.64 o 
   7 -13   5      978.81     1013.29     38.62 o 
   8 -13   5       20.51       33.27     10.37 o 
   9 -13   5      305.86      277.26     25.13 o 
  10 -13   5      325.81      366.85     47.30 o 
  11 -13   5       14.90        7.55      8.95 o 
  12 -13   5       45.97       23.07     23.80 o 
  13 -13   5       90.02       88.01     25.77 o 
  -9 -12   5        1.49       20.16     15.55 o 
  -8 -12   5        0.01       -6.93     11.47 o 
  -7 -12   5      147.84      153.99     14.91 o 
  -6 -12   5      120.46      104.70     10.03 o 
  -5 -12   5      168.73      166.49     16.94 o 
  -4 -12   5      137.75      152.45     18.38 o 
  -3 -12   5      418.71      430.04     49.24 o 
  -2 -12   5       76.97       95.68     11.03 o 
  -1 -12   5      953.05      979.77     40.23 o 
   0 -12   5       47.49       34.34     13.12 o 
   1 -12   5      207.77      214.35     11.52 o 
   2 -12   5       23.48       17.95      9.09 o 
   3 -12   5      389.90      360.15     18.39 o 
   4 -12   5      326.92      340.49     33.68 o 
   5 -12   5      280.54      313.89     19.61 o 
   6 -12   5       60.87       84.53     12.52 o 
   7 -12   5       88.37      107.18     15.03 o 
   8 -12   5      961.06      898.97     38.60 o 
   9 -12   5       89.41       80.23     14.38 o 
  10 -12   5       54.15       89.22     15.26 o 
  11 -12   5      402.29      385.28     46.43 o 
  12 -12   5      319.79      323.52     44.03 o 
  13 -12   5       45.95       62.68     22.70 o 
 -10 -11   5      113.74      141.29     15.86 o 
  -9 -11   5      181.11      233.10     19.18 o 
  -8 -11   5       12.27       20.41      7.06 o 
  -7 -11   5      513.61      513.63     21.03 o 
  -6 -11   5      123.90      111.29     11.37 o 
  -5 -11   5       90.44      113.91      8.59 o 
  -4 -11   5       49.19       61.22     17.08 o 
  -3 -11   5       32.66       42.95      9.37 o 
  -2 -11   5       13.49       19.28      7.04 o 
  -1 -11   5      869.39      929.07     33.23 o 
   0 -11   5      501.06      484.60     54.60 o 
   1 -11   5      290.08      267.10     24.69 o 
   2 -11   5        4.73        2.65      8.07 o 
   3 -11   5       22.25       22.85      5.86 o 
   4 -11   5        0.14        0.22      4.93 o 
   5 -11   5      286.56      231.73     21.25 o 
   6 -11   5      595.72      529.85     62.74 o 
   7 -11   5      168.15      193.35     30.69 o 
   8 -11   5       25.65       34.48      9.53 o 
   9 -11   5        0.67       -2.59      8.90 o 
  10 -11   5      252.09      215.89     28.18 o 
  11 -11   5        2.80        3.69      7.50 o 
  12 -11   5       15.68       11.34      9.52 o 
  13 -11   5      178.61      169.62     21.22 o 
  14 -11   5        9.11       27.00     15.73 o 
 -11 -10   5       82.80       68.64     12.17 o 
 -10 -10   5      518.03      555.63     26.31 o 
  -9 -10   5        1.03       19.90      6.41 o 
  -8 -10   5     1202.99     1245.49     43.45 o 
  -7 -10   5       65.10       78.60     11.23 o 
  -6 -10   5       41.61       37.17      7.51 o 
  -5 -10   5     2242.58     2222.15     51.09 o 
  -3 -10   5     3022.01     2977.63     67.72 o 
  -2 -10   5     2175.32     2248.57    107.36 o 
  -1 -10   5      446.15      417.66     25.34 o 
   0 -10   5        0.57        0.59      4.25 o 
   1 -10   5       32.05       33.91      3.25 o 
   2 -10   5      208.88      194.30      8.61 o 
   3 -10   5      207.73      197.91     12.63 o 
   4 -10   5       19.19       20.26      6.12 o 
   5 -10   5     3701.79     1994.07     62.20 o 
   6 -10   5       98.63      117.01     13.50 o 
   7 -10   5      109.26      130.93     14.84 o 
   8 -10   5       20.33       17.32      7.72 o 
   9 -10   5      700.76      742.18     49.06 o 
  10 -10   5        0.16        4.26      6.63 o 
  11 -10   5       51.40       38.65      8.71 o 
  12 -10   5       55.48       57.97     12.43 o 
  13 -10   5       70.36       83.96     19.26 o 
  14 -10   5        0.01       38.63     14.46 o 
 -12  -9   5      150.03       99.91     33.77 o 
 -11  -9   5      182.58      171.79     17.96 o 
 -10  -9   5      187.51      162.93     19.70 o 
  -9  -9   5      665.32      631.81     31.29 o 
  -8  -9   5      110.94      135.99     15.46 o 
  -7  -9   5        0.54       -3.66      3.66 o 
  -6  -9   5      107.19       83.17      9.56 o 
  -5  -9   5      110.80      115.12      8.32 o 
  -4  -9   5       50.58       44.55     10.95 o 
  -3  -9   5     3537.23     3620.65    102.14 o 
  -2  -9   5     2907.45     2816.35     91.28 o 
  -1  -9   5     1728.96     1735.41     44.97 o 
   0  -9   5     2087.65     2168.25     51.24 o 
   1  -9   5     1576.91     1450.95     17.71 o 
   2  -9   5      820.69      840.53     23.40 o 
   3  -9   5      687.66      690.91     46.59 o 
   4  -9   5     1235.52     1205.71     33.24 o 
   5  -9   5      604.15      523.67     21.96 o 
   6  -9   5      774.88      729.83     27.59 o 
   7  -9   5       57.18       57.79      9.99 o 
   8  -9   5     1916.63     1815.41     50.49 o 
   9  -9   5      517.34      494.95     25.56 o 
  10  -9   5       11.85       24.01      6.67 o 
  11  -9   5      374.58      411.12     20.41 o 
  12  -9   5      103.68       85.17     18.31 o 
  13  -9   5       53.65       37.55     15.16 o 
  14  -9   5      108.98      110.52     21.45 o 
  15  -9   5      100.71      102.91     20.63 o 
 -13  -8   5       17.87       26.93     10.07 o 
 -12  -8   5       24.46       31.13      9.94 o 
 -11  -8   5        2.49        1.29      5.49 o 
 -10  -8   5       28.08       21.62      9.62 o 
  -9  -8   5        8.72       12.08      6.90 o 
  -8  -8   5      732.23      751.11     32.08 o 
  -7  -8   5       20.74       18.40      5.73 o 
  -6  -8   5      125.79      133.24     12.25 o 
  -5  -8   5      278.32      275.82     12.64 o 
  -4  -8   5      291.71      276.68     20.36 o 
  -3  -8   5      140.76      127.60     16.59 o 
  -2  -8   5       73.08       79.15      9.96 o 
  -1  -8   5      160.25      138.08     12.97 o 
   0  -8   5       59.19       78.14     10.60 o 
   1  -8   5       40.16       53.25      5.00 o 
   2  -8   5      310.95      355.59      8.95 o 
   3  -8   5     1188.19     1070.71     34.85 o 
   5  -8   5      875.61      876.30     28.45 o 
   6  -8   5     1466.95     1416.40     59.73 o 
   7  -8   5       37.48       44.25      8.73 o 
   8  -8   5      145.78      132.63      9.39 o 
   9  -8   5      253.58      236.38     18.87 o 
  10  -8   5      403.80      402.33     18.03 o 
  11  -8   5       42.18       53.23      9.07 o 
  12  -8   5      321.08      344.65     29.40 o 
  13  -8   5      527.54      582.83     37.97 o 
  14  -8   5        3.96       -9.25      9.25 o 
  15  -8   5       30.60       34.82     14.65 o 
 -13  -7   5      201.83      181.76     20.49 o 
 -12  -7   5       34.81       29.05     12.02 o 
 -11  -7   5       98.66       92.52     16.20 o 
  -9  -7   5      522.46      502.64     27.64 o 
  -8  -7   5      168.91      192.00     15.55 o 
  -7  -7   5      142.17      135.79     13.73 o 
  -6  -7   5       19.53       24.62      5.47 o 
  -5  -7   5      841.99      851.66     16.73 o 
  -4  -7   5      459.33      492.27      9.30 o 
  -3  -7   5      275.01      271.87     19.32 o 
  -2  -7   5      920.65      898.96     27.66 o 
  -1  -7   5       10.11        3.27      3.61 o 
   0  -7   5       86.90      134.00     11.42 o 
   1  -7   5       32.09       43.25      4.81 o 
   2  -7   5       17.05        9.77      2.90 o 
   3  -7   5      118.12      105.88      7.97 o 
   4  -7   5      437.51      421.69     17.30 o 
   5  -7   5       49.30       31.22      7.44 o 
   6  -7   5     1129.29     1146.35     25.38 o 
   7  -7   5      225.14      239.61     21.08 o 
   8  -7   5      215.85      196.05     10.87 o 
   9  -7   5      348.02      313.31     11.13 o 
  10  -7   5     1448.06     1429.58     27.14 o 
  11  -7   5      107.41      105.95      9.90 o 
  12  -7   5       74.91      118.48     12.81 o 
  13  -7   5      257.09      256.57     28.34 o 
  14  -7   5        7.21        5.09      8.16 o 
  15  -7   5       82.55       75.84     12.12 o 
 -14  -6   5      158.42      182.66     20.67 o 
 -13  -6   5      125.27       80.51     17.94 o 
 -12  -6   5      201.26      187.50     23.79 o 
 -11  -6   5      190.65      197.58     23.35 o 
 -10  -6   5       16.14        2.67      6.73 o 
  -8  -6   5      640.10      673.42     29.81 o 
  -7  -6   5      655.82      781.31     29.82 o 
  -6  -6   5        1.01       -2.80      2.80 o 
  -5  -6   5     2893.23     3113.26     41.48 o 
  -4  -6   5        6.25       11.70      1.65 o 
  -3  -6   5       63.85       49.31      9.16 o 
  -2  -6   5      178.18      140.84     11.67 o 
  -1  -6   5       33.49       35.65      6.17 o 
   0  -6   5        1.54       -2.41      2.41 o 
   1  -6   5      272.81      329.82      7.29 o 
   2  -6   5        5.45        5.29      2.00 o 
   3  -6   5       58.51       73.36     13.30 o 
   4  -6   5     1360.68     1440.68     25.78 o 
   5  -6   5      419.70      452.27     13.73 o 
   6  -6   5      324.87      346.97     12.77 o 
   7  -6   5      926.27      975.55     20.46 o 
   8  -6   5      121.72      117.31      7.09 o 
   9  -6   5      269.80      282.30     11.37 o 
  10  -6   5      196.39      202.96     11.47 o 
  11  -6   5      208.30      204.60     15.82 o 
  12  -6   5      248.13      242.03     18.02 o 
  13  -6   5        0.29       10.51      7.93 o 
  14  -6   5       47.06       64.09     11.38 o 
  15  -6   5        9.15       18.66      9.93 o 
 -15  -5   5        0.21        0.63      8.39 o 
 -14  -5   5       37.24       42.09     11.73 o 
 -13  -5   5       52.34       30.77     13.36 o 
 -12  -5   5      650.46      618.06     37.43 o 
 -11  -5   5      345.70      321.48     25.38 o 
 -10  -5   5      392.49      437.26     27.81 o 
  -9  -5   5      249.41      254.18     19.67 o 
  -8  -5   5        2.14       -0.89      1.90 o 
  -7  -5   5      176.20      165.36     13.23 o 
  -6  -5   5     2344.88     2332.00     42.27 o 
  -5  -5   5      111.97      111.54      5.10 o 
  -4  -5   5      342.50      307.11      6.78 o 
  -3  -5   5     5157.00     5336.04     50.23 o 
  -2  -5   5      413.04      542.79     18.68 o 
  -1  -5   5     1446.94     1553.80     25.92 o 
   0  -5   5    23583.75    25633.19    214.08 o 
   1  -5   5    14324.86    15680.38    140.17 o 
   2  -5   5      250.29      220.40      9.83 o 
   3  -5   5       54.24       86.96     13.59 o 
   4  -5   5     4555.31     5077.01    119.00 o 
   5  -5   5       15.00       10.94      2.23 o 
   6  -5   5     2179.97     2270.14     31.68 o 
   7  -5   5      703.04      744.84     18.54 o 
   8  -5   5       61.11       67.96      6.64 o 
   9  -5   5       65.78       67.27      7.25 o 
  10  -5   5       66.13       73.69     10.18 o 
  11  -5   5      704.67      722.83     25.96 o 
  12  -5   5       35.31       35.44      9.27 o 
  13  -5   5        5.21       -4.71      4.71 o 
  14  -5   5       66.08       81.03     13.73 o 
  15  -5   5        7.75        9.19      8.76 o 
 -15  -4   5       23.92       33.45     11.95 o 
 -14  -4   5       52.75       49.74     15.95 o 
 -13  -4   5      175.20      189.01     25.62 o 
 -12  -4   5       85.42      125.32     19.61 o 
 -11  -4   5      159.04      148.27     20.13 o 
 -10  -4   5      678.46      702.86     35.32 o 
  -9  -4   5      176.76      152.14     18.12 o 
  -8  -4   5       15.32       25.76      7.70 o 
  -7  -4   5       14.57       10.72      8.87 o 
  -6  -4   5      558.36      640.27     17.51 o 
  -5  -4   5     1957.09     1927.47     65.78 o 
  -4  -4   5       17.63       26.95      3.74 o 
  -3  -4   5       38.44       47.54      2.53 o 
  -2  -4   5     1079.37     1139.12     15.94 o 
  -1  -4   5     7873.88     8002.80     67.55 o 
   0  -4   5     1504.50     1622.33     19.93 o 
   1  -4   5     3120.67     3175.47     47.25 o 
   2  -4   5     7124.27     7376.48    110.84 o 
   3  -4   5      602.10      686.11     14.62 o 
   4  -4   5      253.41      259.17      7.38 o 
   5  -4   5      366.79      367.13      8.68 o 
   6  -4   5     4400.97     4629.67     44.35 o 
   7  -4   5      929.21      950.61     14.96 o 
   8  -4   5       27.78       32.12      7.90 o 
   9  -4   5      600.78      594.91     15.89 o 
  10  -4   5      659.56      624.04     23.38 o 
  11  -4   5       86.65       75.19     13.38 o 
  12  -4   5        4.80       20.62      7.70 o 
  13  -4   5      469.01      469.03     22.32 o 
  14  -4   5      119.13      124.27     14.28 o 
  15  -4   5        7.39        4.81     10.75 o 
 -15  -3   5       14.25       63.55     13.26 o 
 -14  -3   5        8.33        2.68      9.92 o 
 -13  -3   5      212.14      221.05     27.62 o 
 -12  -3   5        7.86       11.74      9.25 o 
 -11  -3   5       56.01       62.98     13.63 o 
 -10  -3   5     1372.23     1345.42     50.99 o 
  -9  -3   5      203.15      163.07     18.45 o 
  -8  -3   5     2973.87     2939.93     77.54 o 
  -7  -3   5      346.30      386.11     14.02 o 
  -6  -3   5      919.69      941.98     22.39 o 
  -5  -3   5      796.47      566.91     21.24 o 
  -4  -3   5     1203.20     1231.90     39.87 o 
  -3  -3   5     1498.50     1642.31     29.75 o 
  -2  -3   5     2564.28     2704.13     24.38 o 
  -1  -3   5      844.34      967.69     11.48 o 
   0  -3   5      558.32      594.71     12.33 o 
   1  -3   5      823.66      887.54     25.68 o 
   2  -3   5     2353.62     2628.20     26.15 o 
   3  -3   5       46.43       29.77      2.95 o 
   4  -3   5     1314.55     1273.48     15.52 o 
   5  -3   5       91.93       88.43      5.02 o 
   6  -3   5        0.34       -0.05      1.77 o 
   7  -3   5       43.54       50.29      4.18 o 
   8  -3   5      747.65      760.45     13.85 o 
   9  -3   5       36.24       45.76      8.56 o 
  10  -3   5      254.48      256.57     15.82 o 
  11  -3   5       35.04       31.42      8.12 o 
  12  -3   5       53.24       44.45      9.24 o 
  13  -3   5       70.12       85.76     16.67 o 
  14  -3   5      155.82      176.43     15.51 o 
  15  -3   5       78.23       69.33     21.10 o 
 -16  -2   5      134.57      191.34     33.79 o 
 -15  -2   5       31.64       46.81     16.48 o 
 -14  -2   5      160.92      171.15     26.34 o 
 -13  -2   5        0.21        4.46      8.64 o 
 -12  -2   5      196.17      177.91     23.27 o 
 -11  -2   5      363.85      353.11     26.67 o 
 -10  -2   5       65.06      110.18     16.28 o 
  -9  -2   5      696.01      689.41     32.48 o 
  -8  -2   5      811.09      814.61     22.78 o 
  -7  -2   5     2599.67     2726.25     63.22 o 
  -6  -2   5      425.99      420.66     15.18 o 
  -5  -2   5     1559.93     1606.72     47.88 o 
  -4  -2   5     3268.18     3358.15     37.18 o 
  -3  -2   5      389.28      405.57     12.79 o 
  -2  -2   5      109.15       84.24      4.19 o 
  -1  -2   5     1952.81     2147.43     30.92 o 
   0  -2   5     5108.79     5191.55     64.55 o 
   1  -2   5     2881.24     2955.74     32.77 o 
   2  -2   5       18.95       19.38      2.20 o 
   3  -2   5      489.70      463.28      9.41 o 
   4  -2   5     1997.56     2148.29     22.80 o 
   5  -2   5     1857.18     1862.17     21.29 o 
   6  -2   5     2349.49     2460.95     24.94 o 
   7  -2   5     1413.73     1386.43     18.78 o 
   8  -2   5      252.34      226.01     18.79 o 
   9  -2   5        0.10       -0.89      2.91 o 
  10  -2   5        0.89       -4.20      4.20 o 
  11  -2   5       23.86       21.59      6.23 o 
  12  -2   5      124.51      107.99     12.11 o 
  13  -2   5       76.43       62.28     19.93 o 
  14  -2   5       81.57      121.39     24.43 o 
  15  -2   5        9.14      -11.21     14.90 o 
 -15  -1   5      181.14      165.05     26.94 o 
 -14  -1   5      335.93      331.20     34.83 o 
 -13  -1   5      237.14      247.74     29.07 o 
 -12  -1   5       53.16       51.41     14.43 o 
 -11  -1   5      608.07      642.18     25.12 o 
 -10  -1   5       66.95       72.51     10.24 o 
  -9  -1   5      281.77      347.42     21.92 o 
  -8  -1   5     1067.70     1170.34     23.94 o 
  -7  -1   5        1.14        3.68      3.47 o 
  -6  -1   5       49.20       52.82      5.15 o 
  -5  -1   5      601.67      641.54     11.63 o 
  -4  -1   5     1851.43     1944.17     21.50 o 
  -3  -1   5      750.74      739.81      7.82 o 
  -2  -1   5      530.84      585.51      7.07 o 
  -1  -1   5     1239.83     1142.07     13.58 o 
   0  -1   5      508.73      451.68      8.08 o 
   1  -1   5     4879.86     4986.08     47.23 o 
   2  -1   5      307.80      307.54      5.51 o 
   3  -1   5     2271.49     2272.76     21.34 o 
   4  -1   5     3857.88     4088.57     38.17 o 
   5  -1   5     2010.09     2045.87     20.97 o 
   6  -1   5      443.59      377.79      8.29 o 
   7  -1   5      607.97      584.08     16.61 o 
   8  -1   5      285.62      302.55     10.84 o 
   9  -1   5       22.81       26.57      4.88 o 
  10  -1   5       27.76       30.59      5.10 o 
  11  -1   5      113.02      129.40     14.28 o 
  12  -1   5        6.73        9.06      4.85 o 
  13  -1   5      538.31      558.21     39.18 o 
  14  -1   5        0.01       14.89     15.53 o 
  15  -1   5       55.57       66.96     20.73 o 
 -16   0   5       24.94        0.77     17.92 o 
 -15   0   5      123.75      127.35     25.97 o 
 -14   0   5        0.28       -4.70      6.86 o 
 -13   0   5       15.13        7.72      7.50 o 
 -12   0   5      914.75      931.18     32.05 o 
 -11   0   5        0.71       -7.52      8.50 o 
 -10   0   5       36.15       43.06      8.59 o 
  -9   0   5     1376.29     1458.51     22.42 o 
  -8   0   5      199.50      194.03      7.22 o 
  -7   0   5      758.03      727.12     13.61 o 
  -6   0   5     1409.58     1517.93     19.88 o 
  -5   0   5      953.34     1066.71     13.90 o 
  -4   0   5     2533.85     2586.21     24.37 o 
  -3   0   5     1791.84     1886.33     17.16 o 
  -2   0   5     2105.04     2223.60     19.68 o 
  -1   0   5      284.95      308.87      5.27 o 
   0   0   5      915.45     1059.93     15.89 o 
   1   0   5       53.50       34.42      2.39 o 
   2   0   5     4022.01     4103.96     36.84 o 
   3   0   5      129.21      144.90      4.41 o 
   4   0   5       90.19      155.44     10.66 o 
   5   0   5     1583.23     1676.22     29.55 o 
   6   0   5       63.63       72.48      5.09 o 
   7   0   5      696.33      756.64     15.98 o 
   8   0   5      247.08      264.09     11.86 o 
   9   0   5        0.52        2.72      3.15 o 
  10   0   5       13.47       14.44      4.14 o 
  11   0   5      165.48      204.26     14.90 o 
  12   0   5      270.73      290.07     22.33 o 
  13   0   5       83.62       88.06     15.06 o 
  14   0   5        0.00        7.77     15.01 o 
  15   0   5      151.06      104.39     24.87 o 
 -16   1   5       37.59       20.85     18.61 o 
 -15   1   5       81.95       65.56     20.88 o 
 -14   1   5      214.62      243.09     30.50 o 
 -13   1   5       46.76       53.82     14.51 o 
 -12   1   5      241.00      235.94     18.99 o 
 -11   1   5      520.05      537.83     15.09 o 
 -10   1   5      833.67      845.37     29.44 o 
  -9   1   5     1375.18     1473.71     24.25 o 
  -8   1   5      273.84      277.65      9.08 o 
  -7   1   5       87.08       92.41      4.98 o 
  -6   1   5      238.79      251.62      6.10 o 
  -5   1   5     1338.80     1433.94     16.84 o 
  -4   1   5       92.16       68.73      3.17 o 
  -3   1   5      999.29     1081.74     11.68 o 
  -2   1   5      164.43      158.06      3.78 o 
  -1   1   5     1157.59     1178.68     13.98 o 
   0   1   5        6.05       12.49      2.35 o 
   1   1   5     2927.82     2969.71     33.82 o 
   2   1   5      615.30      571.15      9.03 o 
   3   1   5        1.60       17.22      4.69 o 
   4   1   5       46.91       79.64      4.44 o 
   5   1   5     1962.47     2109.40     25.73 o 
   6   1   5      756.94      719.89     14.52 o 
   7   1   5       82.79       73.24      5.64 o 
   8   1   5       67.93       76.11      5.75 o 
   9   1   5     1377.26     1359.99     22.17 o 
  10   1   5        8.32        7.18      5.44 o 
  11   1   5      426.29      421.74     18.42 o 
  12   1   5        0.00       -2.54      5.57 o 
  13   1   5      136.99      178.48     19.56 o 
  14   1   5       63.45       49.12     13.18 o 
  15   1   5       14.82       20.06     19.18 o 
 -16   2   5        0.27       12.60     16.10 o 
 -15   2   5      106.01      108.97     23.49 o 
 -14   2   5      265.86      223.88     29.10 o 
 -13   2   5      111.69      111.09     10.06 o 
 -12   2   5       12.07       15.90      4.57 o 
 -11   2   5      841.18      813.98     17.04 o 
 -10   2   5      514.08      550.79     15.74 o 
  -9   2   5        0.70        6.44      2.92 o 
  -8   2   5      407.09      367.82     10.01 o 
  -7   2   5        9.13       -0.32      1.67 o 
  -6   2   5      423.18      484.30      8.77 o 
  -5   2   5     3137.00     3441.75     30.02 o 
  -4   2   5       14.97       10.56      1.63 o 
  -3   2   5      125.11      126.29      3.64 o 
  -2   2   5      166.37      194.12      6.46 o 
  -1   2   5       15.10        7.13      1.28 o 
   0   2   5     3865.66     4095.61     38.19 o 
   1   2   5        0.60        7.96      1.60 o 
   2   2   5      307.64      259.73      5.23 o 
   3   2   5        5.54        1.07      1.55 o 
   4   2   5      542.87      543.20     10.69 o 
   5   2   5       80.94       85.31      4.54 o 
   6   2   5       32.00       42.09      5.72 o 
   7   2   5      664.92      694.72     23.06 o 
   8   2   5     4574.06     4439.23     66.46 o 
   9   2   5        9.42       15.20      5.55 o 
  10   2   5      683.69      680.24     22.52 o 
  11   2   5      710.83      696.00     25.39 o 
  12   2   5       69.73       52.72     12.49 o 
  13   2   5        3.05        8.82      8.86 o 
  14   2   5       11.79       16.13     15.67 o 
 -16   3   5      141.18      159.27     27.46 o 
 -15   3   5       76.34       93.27     21.44 o 
 -14   3   5       18.09        8.07      6.02 o 
 -13   3   5      318.37      360.52     17.06 o 
 -12   3   5      229.87      229.59     18.51 o 
 -11   3   5       86.17      103.71     19.61 o 
 -10   3   5      376.98      350.39     10.88 o 
  -9   3   5      455.02      484.29     12.42 o 
  -8   3   5      293.20      302.97      8.51 o 
  -7   3   5      679.74      661.89     11.16 o 
  -6   3   5      540.07      500.63      8.65 o 
  -5   3   5        1.21        5.26      1.59 o 
  -4   3   5     1154.39     1255.02     24.87 o 
  -3   3   5        2.47       11.42      1.76 o 
  -2   3   5     3075.14     3223.10     27.35 o 
  -1   3   5     6058.22     6577.69     57.63 o 
   0   3   5     1200.66     1298.75     16.01 o 
   1   3   5      942.99      915.29     11.94 o 
   2   3   5       72.50       71.48      4.47 o 
   3   3   5      264.58      296.10      8.18 o 
   4   3   5     2684.19     2653.79     40.12 o 
   5   3   5      298.64      287.08     14.67 o 
   6   3   5      230.47      258.01     11.45 o 
   7   3   5     1243.87     1196.47     26.54 o 
   8   3   5       33.22       40.07      8.42 o 
   9   3   5      379.73      364.39     21.23 o 
  10   3   5       36.84       56.01     10.46 o 
  11   3   5      181.95      209.70     29.31 o 
  12   3   5      149.48      149.33     27.84 o 
  13   3   5       21.77       37.60     10.90 o 
  14   3   5        2.90       -0.74     14.39 o 
 -16   4   5        7.67        7.52     14.83 o 
 -15   4   5       69.68       62.57     10.14 o 
 -14   4   5      390.62      373.69     18.89 o 
 -13   4   5       89.73       89.40     11.43 o 
 -12   4   5      783.18      818.38     23.26 o 
 -11   4   5       34.28       22.22      5.73 o 
 -10   4   5      310.16      299.64     13.52 o 
  -9   4   5     1105.33     1110.57     22.49 o 
  -8   4   5      326.36      345.11     12.15 o 
  -7   4   5       60.45       69.52      4.10 o 
  -6   4   5     2126.19     2327.99     27.32 o 
  -5   4   5      290.24      345.82      6.91 o 
  -4   4   5        2.40        0.82      1.49 o 
  -3   4   5       85.48       87.50      6.41 o 
  -2   4   5      942.16     1032.64     12.56 o 
  -1   4   5      481.60      532.08     10.15 o 
   0   4   5      574.48      592.98     12.59 o 
   1   4   5      609.02      711.62     12.03 o 
   2   4   5        6.40       11.90      6.68 o 
   3   4   5     1990.05     2078.36     28.12 o 
   4   4   5      372.68      324.80     11.02 o 
   5   4   5      825.53      722.18     24.01 o 
   6   4   5      866.82      837.86     33.47 o 
   7   4   5       18.29       21.31     12.03 o 
   8   4   5       41.24       39.39      8.78 o 
   9   4   5     1452.37     1487.80     43.18 o 
  10   4   5        2.01        0.88      8.87 o 
  11   4   5        0.08        0.13      6.76 o 
  12   4   5      510.28      477.71     27.94 o 
  13   4   5       61.93       54.42     13.08 o 
 -16   5   5       65.69       60.83     10.31 o 
 -15   5   5        0.64        5.79      7.28 o 
 -14   5   5       55.79       64.70     10.44 o 
 -13   5   5      187.78      172.81     13.21 o 
 -12   5   5      361.31      365.09     15.91 o 
 -11   5   5      242.93      225.49     13.31 o 
 -10   5   5     1238.26     1261.66     36.63 o 
  -9   5   5      353.13      343.41     18.11 o 
  -8   5   5       48.11       62.09      9.75 o 
  -7   5   5     2055.58     2160.75     27.06 o 
  -6   5   5       60.16       72.87      4.75 o 
  -5   5   5      816.89      760.95     12.54 o 
  -4   5   5      228.33      229.69      7.45 o 
  -3   5   5     1353.16     1372.64     19.88 o 
  -2   5   5       66.52       75.81      4.38 o 
  -1   5   5      199.92      243.24      7.00 o 
   0   5   5     1066.68     1145.88     16.86 o 
   1   5   5      117.90      124.88      5.36 o 
   2   5   5     1743.39     1629.19     29.36 o 
   3   5   5        1.80        7.70      3.19 o 
   4   5   5      152.44      123.51     11.29 o 
   5   5   5     1344.36     1301.51     35.08 o 
   6   5   5        4.64        5.98      4.81 o 
   7   5   5      280.06      287.04     17.79 o 
   8   5   5     1190.75     1207.84    113.57 o 
   9   5   5        4.17       15.28      7.20 o 
  10   5   5       28.82       31.80      9.87 o 
  11   5   5        0.07       10.08      8.04 o 
  12   5   5        1.08       -2.73      6.89 o 
  13   5   5      285.14      294.21     25.93 o 
 -16   6   5       55.04       45.75     10.43 o 
 -15   6   5       70.84       63.91     11.36 o 
 -14   6   5        7.34        4.73      7.08 o 
 -13   6   5       22.37       24.54      6.85 o 
 -12   6   5      273.98      263.74     15.18 o 
 -11   6   5        8.94        7.56      6.46 o 
 -10   6   5       39.87       42.72     14.64 o 
  -9   6   5        9.35        2.52      3.58 o 
  -8   6   5      149.57      163.56      9.48 o 
  -7   6   5      311.25      310.33     14.44 o 
  -6   6   5     1649.34     1685.95     21.60 o 
  -5   6   5     1128.46     1228.56     16.43 o 
  -4   6   5        1.46        3.46      2.19 o 
  -3   6   5       23.34       19.98      3.09 o 
  -2   6   5       25.40       22.21      2.84 o 
  -1   6   5        8.57       14.34      3.28 o 
   0   6   5     1684.67     1853.94     28.62 o 
   1   6   5      293.23      272.34      9.51 o 
   2   6   5      434.13      446.08     21.31 o 
   3   6   5      193.27      195.51     14.20 o 
   4   6   5        2.14       10.09      4.75 o 
   5   6   5      601.23      584.82     23.00 o 
   6   6   5       96.13       87.84     11.27 o 
   7   6   5      184.29      147.94     14.91 o 
   8   6   5       90.77       68.92     11.34 o 
   9   6   5       69.65       67.16     11.70 o 
  10   6   5       66.66       58.11     13.89 o 
  11   6   5      128.64      113.16     15.94 o 
  12   6   5       20.95       23.67     10.20 o 
 -16   7   5        0.30        5.62      7.74 o 
 -15   7   5        6.00       11.75      7.88 o 
 -14   7   5       33.40       46.74      8.50 o 
 -13   7   5       82.79       82.57     12.46 o 
 -12   7   5      522.66      532.47     24.08 o 
 -11   7   5        3.41       -1.84      4.80 o 
 -10   7   5      807.81      786.40     19.62 o 
  -9   7   5     1638.49     1638.81     29.00 o 
  -8   7   5      315.88      299.89     11.05 o 
  -7   7   5     1354.17     1286.19     21.70 o 
  -6   7   5       10.26        4.91      3.75 o 
  -5   7   5      338.03      284.02     10.19 o 
  -4   7   5      873.11      839.62     26.81 o 
  -3   7   5      571.11      580.80     14.85 o 
  -2   7   5      305.80      275.91     11.74 o 
  -1   7   5     1947.89     1782.10     28.84 o 
   0   7   5       39.76       33.54      5.10 o 
   1   7   5        4.27        5.24      3.26 o 
   2   7   5       47.93       46.09      6.07 o 
   3   7   5      568.22      618.29     22.65 o 
   4   7   5       66.57       63.82     10.79 o 
   5   7   5       43.82       46.67     20.11 o 
   6   7   5      105.53      121.00     13.46 o 
   7   7   5       13.89       19.22     10.03 o 
   8   7   5      711.05      686.35     29.17 o 
   9   7   5      194.85      210.31     32.94 o 
  10   7   5       54.69       43.95     11.02 o 
  11   7   5       14.81       12.29      8.64 o 
  12   7   5       40.93       58.18     17.34 o 
 -16   8   5       71.76       81.87     12.08 o 
 -15   8   5       42.21       35.33      9.18 o 
 -14   8   5       26.98       30.75      7.68 o 
 -13   8   5      164.11      169.87     17.50 o 
 -12   8   5       95.90      112.07     10.48 o 
 -11   8   5      150.26      173.20     11.42 o 
 -10   8   5      328.30      313.72     11.91 o 
  -9   8   5      974.46      958.05     27.45 o 
  -8   8   5      302.67      283.44     15.39 o 
  -7   8   5      127.40      148.69     11.51 o 
  -6   8   5      123.34      100.92     13.05 o 
  -5   8   5     2976.02     2711.98     60.64 o 
  -4   8   5     1463.25     1463.59     30.59 o 
  -3   8   5       85.55       77.39      8.00 o 
  -2   8   5     2476.23     2388.59     41.87 o 
  -1   8   5      634.24      505.54     16.60 o 
   0   8   5       11.17       11.10      3.78 o 
   1   8   5      234.83      261.96     23.87 o 
   3   8   5        4.18        2.16      2.95 o 
   4   8   5     1074.92     1067.14     32.75 o 
   5   8   5      177.46      170.28     25.04 o 
   6   8   5        1.64       10.36      5.87 o 
   7   8   5       20.05       17.81     13.32 o 
   8   8   5       80.07       85.68     12.95 o 
   9   8   5      600.97      566.37     28.18 o 
  10   8   5        6.61        4.42      7.83 o 
  11   8   5       15.99       13.59      9.37 o 
 -15   9   5       12.59       23.87     23.47 o 
 -14   9   5       21.24        8.70      8.47 o 
 -13   9   5      248.22      216.79     22.08 o 
 -12   9   5      232.81      226.59     21.16 o 
 -11   9   5       19.51       23.05      8.98 o 
 -10   9   5      105.79       96.42     11.21 o 
  -9   9   5      318.51      328.12     17.79 o 
  -8   9   5      267.97      279.96     15.73 o 
  -7   9   5      663.05      541.80     26.01 o 
  -6   9   5     2174.63     2055.77     53.59 o 
  -5   9   5      256.01      233.44     18.61 o 
  -4   9   5     1062.96      969.27     32.37 o 
  -3   9   5      465.31      441.69     20.14 o 
  -2   9   5       36.10       43.97      6.79 o 
  -1   9   5        6.53        3.05      3.26 o 
   0   9   5     3602.91     3370.84     99.61 o 
   1   9   5      334.54      313.79     31.04 o 
   2   9   5       50.87       56.06      8.85 o 
   3   9   5      368.23      241.63     28.88 o 
   4   9   5        0.17       20.66     12.43 o 
   5   9   5        8.05        4.73      9.14 o 
   6   9   5      270.85      261.24     20.49 o 
   7   9   5      421.99      448.75     25.84 o 
   8   9   5        3.16       13.22      7.70 o 
   9   9   5      120.91      109.16     15.54 o 
  10   9   5      135.29      125.25     23.41 o 
 -15  10   5        0.68       -5.55     19.68 o 
 -14  10   5       53.46       76.15     14.55 o 
 -13  10   5      319.23      287.54     25.40 o 
 -12  10   5      408.59      397.98     26.56 o 
 -11  10   5        1.77       -4.86      4.86 o 
 -10  10   5       32.41       42.82      8.68 o 
  -9  10   5      954.89      871.41     36.53 o 
  -8  10   5       10.51        6.03      9.18 o 
  -7  10   5       98.17      133.84     15.89 o 
  -6  10   5       11.17       -3.30      4.63 o 
  -5  10   5        4.01        9.60     11.01 o 
  -4  10   5      681.84      723.85     29.60 o 
  -3  10   5      582.11      570.33     36.16 o 
  -2  10   5      209.25      174.24     12.29 o 
  -1  10   5        8.54        4.10      3.94 o 
   0  10   5       49.65       69.49      8.31 o 
   1  10   5      299.65      292.86     17.21 o 
   2  10   5      153.18      138.63     13.67 o 
   3  10   5      413.36      361.67     36.48 o 
   4  10   5        5.16        7.98      6.12 o 
   5  10   5      232.43      199.81     30.20 o 
   6  10   5      783.21      739.09     41.69 o 
   7  10   5        1.20       -2.70      6.16 o 
   8  10   5       10.02       14.27      8.55 o 
   9  10   5        9.91       -0.24      7.60 o 
 -14  11   5        0.68        5.76      9.24 o 
 -13  11   5        6.88       12.37      9.22 o 
 -12  11   5       38.30       56.95     13.40 o 
 -11  11   5        3.82       11.63     11.86 o 
 -10  11   5       21.86       19.02      9.56 o 
  -9  11   5      151.96      206.00     21.88 o 
  -8  11   5      258.45      220.33     21.69 o 
  -7  11   5      130.47      111.96     16.03 o 
  -6  11   5       38.34       35.20      9.55 o 
  -5  11   5       27.75       21.16      7.82 o 
  -4  11   5      385.80      356.81     21.75 o 
  -3  11   5      176.93      167.66     16.30 o 
  -2  11   5      241.27      251.43     17.34 o 
  -1  11   5      432.70      363.75     21.84 o 
   0  11   5      336.08      388.26     27.82 o 
   1  11   5       26.45       16.70      8.39 o 
   2  11   5      610.36      579.79     24.82 o 
   3  11   5       37.06       35.29      8.89 o 
   4  11   5      348.49      357.90     21.64 o 
   5  11   5        1.67       -4.60      5.26 o 
   6  11   5      136.51      149.91     28.34 o 
   7  11   5        0.10       -2.63      6.19 o 
   8  11   5       67.90       76.87     13.56 o 
 -13  12   5      120.18      127.72     18.20 o 
 -12  12   5       22.84       26.61     18.31 o 
 -11  12   5        6.90       26.03     11.40 o 
 -10  12   5        0.09       -9.93      9.93 o 
  -9  12   5       21.82       38.06     11.50 o 
  -8  12   5        1.17       -4.18      5.71 o 
  -7  12   5       49.91       46.33     11.48 o 
  -6  12   5       44.64       40.09     10.33 o 
  -5  12   5      451.30      449.14     24.84 o 
  -4  12   5       26.22       14.49      7.31 o 
  -3  12   5      852.17      826.57     35.99 o 
  -2  12   5      249.88      227.37     32.76 o 
  -1  12   5      242.32      229.01     25.13 o 
   0  12   5      347.20      326.26     19.58 o 
   1  12   5      282.55      288.70     18.56 o 
   2  12   5      206.61      226.69     18.85 o 
   3  12   5      432.99      406.24     30.87 o 
   4  12   5        1.84       16.41      7.74 o 
   5  12   5      251.89      264.69     26.69 o 
   6  12   5       79.22       53.97     11.59 o 
   7  12   5        0.14       -5.87      8.26 o 
 -12  13   5       55.55       52.64     22.33 o 
 -11  13   5      790.79      771.22     74.69 o 
 -10  13   5       14.19       13.60     10.09 o 
  -9  13   5       85.30      102.49     22.33 o 
  -8  13   5      460.52      427.28     32.09 o 
  -7  13   5      257.15      256.85     24.02 o 
  -6  13   5      198.44      202.10     21.23 o 
  -5  13   5       29.32       48.29     15.84 o 
  -4  13   5        0.05        8.79      6.70 o 
  -3  13   5      178.65      145.12     16.52 o 
  -2  13   5       11.80        3.54      4.26 o 
  -1  13   5        2.51       -0.27     14.74 o 
   0  13   5      954.84      906.67     42.17 o 
   1  13   5      389.77      380.71     27.16 o 
   2  13   5       75.68       91.28     13.36 o 
   3  13   5      210.02      229.70     24.96 o 
   4  13   5       58.52       80.06     12.99 o 
   5  13   5       23.14       31.72      9.94 o 
 -11  14   5       47.40       42.88     14.29 o 
 -10  14   5      589.57      631.11     37.91 o 
  -9  14   5       27.24       21.85     10.76 o 
  -8  14   5        3.73        3.01      8.92 o 
  -7  14   5      131.04      179.90     24.89 o 
  -6  14   5        1.65       -1.13      7.66 o 
  -5  14   5        3.54        8.90     10.51 o 
  -4  14   5        7.91       15.71      7.85 o 
  -3  14   5       47.58       40.82     10.23 o 
  -2  14   5      410.71      367.74     23.41 o 
  -1  14   5      978.28      996.44     46.22 o 
   0  14   5      159.19      147.56     21.13 o 
   1  14   5        1.92       12.78      7.93 o 
   2  14   5      797.44      843.69     42.88 o 
   3  14   5       14.11       -4.22      7.54 o 
   4  14   5       11.51      -14.32     14.32 o 
  -9  15   5        1.53        7.38     10.00 o 
  -8  15   5        8.42        0.77     12.65 o 
  -7  15   5      104.54      101.73     17.30 o 
  -6  15   5        9.59       14.56      9.07 o 
  -5  15   5      185.49      193.53     21.13 o 
  -4  15   5      284.76      338.51     27.13 o 
  -3  15   5      384.70      346.28     46.46 o 
  -2  15   5      225.93      178.06     23.43 o 
  -1  15   5      125.69      145.46     21.30 o 
   0  15   5       16.99       12.52     10.07 o 
   1  15   5      188.93      179.70     23.32 o 
  -6  16   5       60.47       51.64     23.71 o 
  -5  16   5       47.18       54.26     12.97 o 
  -4  16   5      586.88      628.41     34.21 o 
  -3  16   5       47.87        3.80      7.41 o 
   0 -17   6       53.40       83.44     10.68 o 
   1 -17   6       70.33       87.43     20.20 o 
   2 -17   6      141.46      154.41     15.60 o 
   3 -17   6      394.16      461.43     24.99 o 
   4 -17   6        0.27        7.88      9.01 o 
   5 -17   6      250.07      281.72     24.30 o 
   6 -17   6       69.83       69.91     26.16 o 
   7 -17   6       44.43       49.99     21.63 o 
  -1 -16   6       24.76       48.14      6.92 o 
   0 -16   6       15.29        2.97     26.50 o 
   1 -16   6       35.62       37.75      8.23 o 
   2 -16   6        3.71        7.49      7.03 o 
   3 -16   6       36.00       38.79      9.08 o 
   4 -16   6       94.26      114.26     16.23 o 
   5 -16   6       78.49       68.98     15.64 o 
   6 -16   6       37.08       32.47      9.61 o 
   7 -16   6        6.93        3.39     10.44 o 
   8 -16   6       13.23        3.76      8.82 o 
   9 -16   6       41.48       41.35     12.90 o 
  -5 -15   6       25.49       -0.81     13.51 o 
  -1 -15   6      576.56      646.95     46.43 o 
   0 -15   6        6.94        9.68      5.09 o 
   1 -15   6      375.27      373.42     17.98 o 
   2 -15   6      188.47      184.16     51.01 o 
   3 -15   6      433.87      461.22     23.42 o 
   4 -15   6       73.34       60.37     11.19 o 
   5 -15   6      378.25      363.43     23.10 o 
   6 -15   6       66.03       93.42     18.90 o 
   7 -15   6       82.44       95.80     15.98 o 
   8 -15   6      165.99      198.54     22.53 o 
   9 -15   6       60.38       76.86     15.75 o 
  10 -15   6       35.14       34.71     12.65 o 
  11 -15   6      285.22      295.81     44.98 o 
  -7 -14   6      260.21      278.65     17.18 o 
  -6 -14   6        0.30       12.22      4.92 o 
  -5 -14   6       66.33       83.01      8.12 o 
  -4 -14   6        0.22       10.09     12.42 o 
  -1 -14   6       75.28      113.36     22.77 o 
   0 -14   6      508.40      533.21     18.25 o 
   1 -14   6       74.06       94.64     10.10 o 
   2 -14   6       37.61       45.35      8.26 o 
   3 -14   6       56.88       59.27      9.70 o 
   4 -14   6     1617.72     1742.23     48.34 o 
   5 -14   6       14.19       13.33      7.38 o 
   6 -14   6      335.78      272.44     41.77 o 
   7 -14   6      497.22      543.92     75.21 o 
   8 -14   6      405.29      437.83     28.58 o 
   9 -14   6       11.08        6.00      8.33 o 
  10 -14   6       56.37       61.72     14.14 o 
  11 -14   6      103.14      119.60     18.87 o 
  12 -14   6       27.02       43.59     13.85 o 
  -8 -13   6       64.82       73.91     10.04 o 
  -7 -13   6      110.96      108.61     11.03 o 
  -6 -13   6      826.22      850.67     43.80 o 
  -5 -13   6       18.07       28.10      4.88 o 
  -4 -13   6      257.30      231.35     23.01 o 
  -3 -13   6       50.24       52.95     25.51 o 
  -2 -13   6     1177.70     1166.60     57.60 o 
  -1 -13   6      407.95      444.17     35.87 o 
   0 -13   6       32.28       25.64      5.04 o 
   1 -13   6      137.95      130.27     10.90 o 
   2 -13   6      225.83      255.54     15.06 o 
   3 -13   6        1.02        1.32      4.44 o 
   4 -13   6      546.79      607.78     46.57 o 
   5 -13   6      269.82      245.00     20.05 o 
   6 -13   6       94.28       71.59     17.39 o 
   7 -13   6       99.49       88.91     14.17 o 
   8 -13   6      101.56       95.03     15.40 o 
   9 -13   6      299.95      286.52     30.97 o 
  10 -13   6       16.07       32.94     11.16 o 
  11 -13   6      427.69      436.12     50.45 o 
  12 -13   6      164.69      154.01     31.12 o 
  13 -13   6        1.01        0.46     13.65 o 
  -9 -12   6        3.87        2.56      7.25 o 
  -8 -12   6       72.39       73.18      9.92 o 
  -7 -12   6      109.03      142.51     21.39 o 
  -6 -12   6       85.11       89.09     12.72 o 
  -5 -12   6      126.62      141.89     17.82 o 
  -4 -12   6     1543.61     1552.62     73.53 o 
  -3 -12   6       26.19       21.22      7.99 o 
  -2 -12   6      551.56      556.64     26.54 o 
  -1 -12   6      127.49      133.19     15.43 o 
   0 -12   6       93.84      100.77     20.35 o 
   1 -12   6        6.22        7.17      4.46 o 
   2 -12   6      445.47      420.91     17.73 o 
   3 -12   6       13.30       13.17      5.19 o 
   4 -12   6      219.13      210.92     16.98 o 
   5 -12   6       19.74       32.87     20.59 o 
   6 -12   6        4.51        6.48     12.35 o 
   7 -12   6      285.62      324.43     41.01 o 
   8 -12   6        3.61        6.97      6.86 o 
   9 -12   6      653.58      682.10     51.30 o 
  10 -12   6      186.39      190.17     20.94 o 
  11 -12   6       11.18        6.89      9.27 o 
  12 -12   6       11.12        9.33     11.59 o 
  13 -12   6        0.13       -9.78     10.30 o 
 -10 -11   6       18.08       11.51      7.65 o 
  -9 -11   6        0.09        1.44      5.79 o 
  -8 -11   6      241.49      225.19     18.21 o 
  -7 -11   6       15.98       15.96      7.66 o 
  -6 -11   6      558.18      529.95     19.51 o 
  -5 -11   6      507.32      517.54     18.74 o 
  -4 -11   6       11.39        2.98      9.38 o 
  -3 -11   6      160.19      123.71     14.78 o 
  -2 -11   6      212.29      217.45     18.99 o 
  -1 -11   6       87.43      113.40     13.67 o 
   0 -11   6      117.80      136.03     21.23 o 
   1 -11   6      555.53      504.51     22.07 o 
   2 -11   6      683.85      631.24     21.39 o 
   3 -11   6      163.40      134.71     21.15 o 
   4 -11   6      201.71      210.92     20.07 o 
   5 -11   6       77.24       63.18     15.82 o 
   6 -11   6      305.02      288.62     36.71 o 
   7 -11   6      170.16      177.14     23.91 o 
   8 -11   6        0.01        9.65      6.79 o 
   9 -11   6      412.91      416.13     45.40 o 
  10 -11   6      856.17      775.55     53.24 o 
  11 -11   6       84.17       86.61     25.29 o 
  12 -11   6      650.31      700.93     51.45 o 
  13 -11   6      228.46      261.67     28.10 o 
  14 -11   6      383.13      335.25     36.59 o 
 -11 -10   6       12.51        3.87      7.35 o 
 -10 -10   6      157.99      176.10     20.38 o 
  -9 -10   6      319.39      331.71     22.79 o 
  -8 -10   6      304.72      281.79     19.78 o 
  -7 -10   6        2.70       30.36      7.43 o 
  -6 -10   6     1381.27     1388.93     39.29 o 
  -5 -10   6       22.45       17.22     11.85 o 
  -4 -10   6        3.49       26.15     11.92 o 
  -3 -10   6      144.60      114.89     13.69 o 
  -2 -10   6      137.21      121.08     13.81 o 
  -1 -10   6      140.53      126.94     13.71 o 
   0 -10   6        4.11        7.88      5.18 o 
   1 -10   6      388.09      408.74      9.58 o 
   2 -10   6      639.93      654.62     23.80 o 
   3 -10   6      441.92      386.77     23.43 o 
   4 -10   6     1138.42     1086.97     32.40 o 
   5 -10   6     2577.37     2521.32     94.80 o 
   6 -10   6       54.42       25.22      7.73 o 
   7 -10   6      229.07      191.81     17.90 o 
   8 -10   6       65.98       95.61     13.95 o 
   9 -10   6        0.11       -2.80      6.58 o 
  10 -10   6       28.10       26.66     12.40 o 
  11 -10   6      110.52      114.01     13.03 o 
  12 -10   6      294.79      332.02     25.85 o 
  13 -10   6       18.93       17.20     13.50 o 
  14 -10   6       57.43       93.50     20.57 o 
 -12  -9   6       59.19       46.70     20.92 o 
 -11  -9   6       10.75       -0.59      7.58 o 
 -10  -9   6       31.51       41.46     10.72 o 
  -9  -9   6      384.89      361.69     23.59 o 
  -8  -9   6      125.70      144.78     15.68 o 
  -7  -9   6        0.00       -3.79      3.91 o 
  -6  -9   6      544.45      552.43     21.71 o 
  -5  -9   6     1481.75     1496.07     37.20 o 
  -4  -9   6      214.73      192.15     16.71 o 
  -3  -9   6      406.16      446.81     21.41 o 
  -2  -9   6      914.40      941.04     31.65 o 
  -1  -9   6      591.99      661.45     38.31 o 
   0  -9   6      518.91      546.10     22.57 o 
   1  -9   6      795.38      833.16     16.09 o 
   2  -9   6      195.15      189.78     11.77 o 
   3  -9   6        3.75        6.60      3.82 o 
   4  -9   6       84.24       76.35      9.63 o 
   5  -9   6      183.46      190.49     15.61 o 
   6  -9   6      461.66      434.28     21.30 o 
   7  -9   6       93.34       59.42     16.64 o 
   8  -9   6      742.35      706.17     30.15 o 
   9  -9   6     1304.86     1268.14     42.56 o 
  10  -9   6       46.48       74.90     10.27 o 
  11  -9   6       83.76       82.07     11.06 o 
  12  -9   6        3.16        2.18      7.06 o 
  13  -9   6       47.74       39.20     14.99 o 
  14  -9   6       26.17       31.48     14.83 o 
  15  -9   6       50.52       37.08     15.65 o 
 -13  -8   6        6.97       12.47      8.80 o 
 -12  -8   6       63.21       77.00     16.62 o 
 -11  -8   6        5.41       -2.86      4.26 o 
 -10  -8   6      264.71      250.02     24.47 o 
  -9  -8   6      152.85      194.07     19.55 o 
  -8  -8   6     1013.16      944.09     36.45 o 
  -7  -8   6      586.93      575.67     24.86 o 
  -6  -8   6        3.49       13.48      4.92 o 
  -5  -8   6     1310.62     1269.57     23.47 o 
  -4  -8   6      668.96      611.75     16.35 o 
  -3  -8   6        1.28       -3.64      3.84 o 
  -2  -8   6       75.92       88.86     11.77 o 
  -1  -8   6      967.22      934.91     53.26 o 
   0  -8   6      847.17      776.29     26.30 o 
   1  -8   6       60.91       72.04      4.32 o 
   2  -8   6     2267.43     2151.94     33.13 o 
   3  -8   6      106.65      102.38     14.28 o 
   4  -8   6        0.10        1.75      3.06 o 
   5  -8   6     1971.75     1902.51     45.82 o 
   6  -8   6      995.86      911.85     30.81 o 
   7  -8   6      141.72      110.74     12.93 o 
   8  -8   6       33.48       45.25      8.79 o 
   9  -8   6      257.23      243.98     13.34 o 
  10  -8   6      160.66      166.87     13.73 o 
  11  -8   6        0.47       12.39     11.03 o 
  12  -8   6       38.22       40.79     14.05 o 
  13  -8   6       52.59       65.63     17.79 o 
  14  -8   6        6.19        4.57     10.83 o 
  15  -8   6      356.79      361.65     31.35 o 
 -13  -7   6      156.73      163.10     24.06 o 
 -12  -7   6        1.60        0.12      7.53 o 
 -11  -7   6      211.24      224.02     24.93 o 
  -9  -7   6       41.91       27.51      8.54 o 
  -8  -7   6      208.03      207.65     16.37 o 
  -7  -7   6      197.15      202.78     14.50 o 
  -6  -7   6       79.12       68.39      8.67 o 
  -5  -7   6        4.91       12.19      5.68 o 
  -4  -7   6     2179.14     2081.28     24.52 o 
  -3  -7   6      837.91      834.04     27.41 o 
  -2  -7   6     1018.54      991.01     34.76 o 
  -1  -7   6      890.89      863.92     27.13 o 
   0  -7   6      499.96      404.13      6.55 o 
   1  -7   6      527.23      524.91     12.78 o 
   2  -7   6      296.66      338.13     10.01 o 
   3  -7   6      299.14      301.65     13.66 o 
   4  -7   6       19.65       18.83      5.38 o 
   5  -7   6      644.30      629.19     23.13 o 
   6  -7   6      644.07      683.00     19.18 o 
   7  -7   6     1366.48     1276.42     28.82 o 
   8  -7   6      199.45      193.53     10.97 o 
   9  -7   6       32.31       36.27      4.61 o 
  10  -7   6       35.49       35.40      5.96 o 
  11  -7   6      356.93      345.98     17.09 o 
  12  -7   6      222.87      229.76     16.54 o 
  13  -7   6      255.90      242.57     19.25 o 
  14  -7   6       33.56       23.36     18.51 o 
  15  -7   6       27.76       24.57     12.57 o 
 -14  -6   6        5.76       12.40     15.33 o 
 -13  -6   6       34.39       81.56     17.98 o 
 -12  -6   6        2.31       10.96      9.05 o 
 -11  -6   6        9.10        7.23      8.47 o 
 -10  -6   6        1.34       -4.65      5.94 o 
  -8  -6   6       46.29       48.83      9.87 o 
  -7  -6   6      838.67      824.22     30.89 o 
  -6  -6   6      343.50      394.18     25.39 o 
  -5  -6   6       69.23       80.03      5.42 o 
  -4  -6   6        0.95        2.14      1.42 o 
  -3  -6   6      243.16      230.85     13.37 o 
  -2  -6   6     5180.92     5600.21     98.97 o 
  -1  -6   6      436.37      453.08     11.58 o 
   0  -6   6     2333.72     2575.82     27.91 o 
   1  -6   6     2671.11     2912.53     31.62 o 
   2  -6   6      127.18      151.56      5.74 o 
   3  -6   6     7737.39     7852.95    122.55 o 
   4  -6   6       88.39      103.36      7.21 o 
   5  -6   6      630.94      596.74     16.35 o 
   6  -6   6        5.91        2.29      3.25 o 
   7  -6   6        0.47        0.84      2.79 o 
   8  -6   6      146.52      165.50      8.30 o 
   9  -6   6       80.21       76.65      7.25 o 
  10  -6   6      117.80      106.50      9.87 o 
  11  -6   6       59.02       73.35     30.13 o 
  12  -6   6      408.51      383.91     19.82 o 
  13  -6   6        4.19        3.13     18.29 o 
  14  -6   6       44.78       29.22     18.47 o 
  15  -6   6       66.53       55.55     19.93 o 
 -15  -5   6       62.14       80.10     15.59 o 
 -14  -5   6      111.35       90.29     19.88 o 
 -13  -5   6        9.95        3.40      9.76 o 
 -12  -5   6        5.18        6.30      8.66 o 
 -11  -5   6       24.56       21.67      9.39 o 
 -10  -5   6      354.80      376.93     25.81 o 
  -9  -5   6      111.91      128.74     16.33 o 
  -8  -5   6       28.48        1.24      2.65 o 
  -7  -5   6      382.65      344.11     19.21 o 
  -6  -5   6      313.76      279.65     28.36 o 
  -5  -5   6       61.30       61.32      4.24 o 
  -4  -5   6     1665.07     1623.58     29.52 o 
  -3  -5   6       70.50       86.86      3.24 o 
  -2  -5   6     2281.42     2282.40     29.54 o 
  -1  -5   6     3739.94     3888.49     35.84 o 
   0  -5   6     2932.02     3329.80     34.54 o 
   1  -5   6        7.65        1.63      1.44 o 
   2  -5   6       41.91       48.25      5.83 o 
   3  -5   6      190.42      138.30      6.93 o 
   4  -5   6      838.11      886.65     19.56 o 
   5  -5   6        5.14       10.26      2.80 o 
   6  -5   6     1833.42     1829.17     24.02 o 
   7  -5   6       57.00       56.20      5.77 o 
   8  -5   6      234.09      227.38      9.52 o 
   9  -5   6      122.38      127.07      8.96 o 
  10  -5   6        0.31       -0.53      5.89 o 
  11  -5   6      352.10      320.13     17.95 o 
  12  -5   6       88.34      125.38     14.02 o 
  13  -5   6       23.85       15.98      8.49 o 
  14  -5   6       24.21       27.15      9.67 o 
  15  -5   6      226.33      227.97     24.29 o 
 -15  -4   6      166.67      152.66     26.08 o 
 -14  -4   6        6.73       14.98     11.76 o 
 -13  -4   6        1.84       -3.20      8.39 o 
 -12  -4   6      188.66      231.06     26.67 o 
 -11  -4   6       23.12       22.60      9.94 o 
 -10  -4   6        5.39       11.72      7.68 o 
  -9  -4   6        0.02       -5.16      5.48 o 
  -8  -4   6     1179.84     1092.20     39.96 o 
  -7  -4   6      725.81      454.23     22.20 o 
  -6  -4   6      451.11      458.56     21.13 o 
  -5  -4   6       28.77       26.10      4.46 o 
  -4  -4   6      281.04      291.95      6.92 o 
  -3  -4   6       39.29       47.99      2.88 o 
  -2  -4   6       12.25        9.22      1.43 o 
  -1  -4   6      757.49      718.61      9.88 o 
   0  -4   6     4040.07     4250.88     42.63 o 
   1  -4   6     3197.98     3042.93     73.18 o 
   2  -4   6      394.57      396.07     10.89 o 
   3  -4   6      147.88      105.23      5.64 o 
   4  -4   6      402.62      374.05     10.19 o 
   5  -4   6       23.10       24.80      2.90 o 
   6  -4   6       16.04       15.45      3.26 o 
   7  -4   6       85.17      101.11      5.76 o 
   8  -4   6       21.66       23.62      4.68 o 
   9  -4   6        1.35        0.02      3.76 o 
  10  -4   6      196.30      199.57     22.74 o 
  11  -4   6      896.52      864.40     28.92 o 
  12  -4   6      224.63      195.36     31.00 o 
  13  -4   6        0.88       -1.89      8.18 o 
  14  -4   6       17.78       20.56      8.85 o 
  15  -4   6       38.91       27.29     26.77 o 
 -15  -3   6       15.98       20.10     12.53 o 
 -14  -3   6      298.39      306.19     33.61 o 
 -13  -3   6        9.86       21.90     11.69 o 
 -12  -3   6      136.69      146.20     21.16 o 
 -11  -3   6        0.07       -0.36      6.23 o 
 -10  -3   6       10.18        6.53      7.34 o 
  -9  -3   6      208.33      184.59     19.30 o 
  -8  -3   6      502.49      535.05     19.19 o 
  -7  -3   6     1156.38     1103.94     26.54 o 
  -6  -3   6      180.91      157.96     10.60 o 
  -5  -3   6        8.22       10.95      3.67 o 
  -4  -3   6      488.81      502.55     10.63 o 
  -3  -3   6     1635.63     1666.89     20.74 o 
  -2  -3   6        3.07        1.98      1.20 o 
  -1  -3   6        8.80       13.06      1.79 o 
   0  -3   6      339.15      349.15     12.57 o 
   1  -3   6      565.68      618.18     16.74 o 
   2  -3   6      198.75      251.56      5.81 o 
   3  -3   6        9.37       33.69      3.12 o 
   4  -3   6      648.42      611.24     10.10 o 
   5  -3   6     1034.82     1067.43     14.94 o 
   6  -3   6     1032.74     1057.47     15.62 o 
   7  -3   6        0.16        1.27      2.26 o 
   8  -3   6      133.83      148.85      8.41 o 
   9  -3   6      965.33      946.70     23.02 o 
  10  -3   6       38.65       42.74      8.81 o 
  11  -3   6      185.63      208.16     16.61 o 
  12  -3   6        1.64       -5.03     11.12 o 
  13  -3   6       43.99       36.83      9.52 o 
  14  -3   6       32.79       29.58      9.02 o 
  15  -3   6       45.88       50.66     19.48 o 
 -16  -2   6        7.25       18.10      8.53 o 
 -15  -2   6        2.09        1.90      8.53 o 
 -14  -2   6      440.78      492.90     36.68 o 
 -13  -2   6        0.89       -1.32      7.14 o 
 -12  -2   6      114.88       91.32     17.55 o 
 -11  -2   6     2126.64     2149.16     72.30 o 
 -10  -2   6      295.26      298.95     23.13 o 
  -9  -2   6      600.91      616.31     31.31 o 
  -8  -2   6       84.49      109.23     10.40 o 
  -7  -2   6       58.85       84.86      6.86 o 
  -6  -2   6      398.81      383.45      9.45 o 
  -5  -2   6      243.37      213.77      6.15 o 
  -4  -2   6      755.36      813.15     13.71 o 
  -3  -2   6      756.86      800.41     13.50 o 
  -2  -2   6     2126.24     2138.48     24.93 o 
  -1  -2   6     4907.78     5047.53     50.90 o 
   0  -2   6     4089.29     4184.37     37.36 o 
   1  -2   6       14.48       13.91      1.90 o 
   2  -2   6     2627.12     2662.44     26.02 o 
   3  -2   6       37.41       32.61      3.02 o 
   4  -2   6     1263.63     1242.72     15.86 o 
   5  -2   6     2361.18     2458.48     26.67 o 
   6  -2   6      455.08      464.41      9.02 o 
   7  -2   6      941.99      985.27     15.53 o 
   8  -2   6       20.07       17.68      4.37 o 
   9  -2   6        3.07        1.18      4.01 o 
  10  -2   6        3.67        4.25      5.19 o 
  11  -2   6      625.17      646.55     28.81 o 
  12  -2   6      257.02      298.01     17.46 o 
  13  -2   6      463.66      464.69     20.34 o 
  14  -2   6      295.55      273.05     32.53 o 
  15  -2   6        6.13      -13.01     13.01 o 
 -15  -1   6       97.80      111.30     38.21 o 
 -14  -1   6      233.02      271.46     32.50 o 
 -13  -1   6      659.34      715.79     42.41 o 
 -12  -1   6       11.97        5.36      7.84 o 
 -11  -1   6        3.94        4.23      7.22 o 
 -10  -1   6     1034.49     1041.95     43.07 o 
  -9  -1   6     1639.13     1658.23     38.33 o 
  -8  -1   6       41.30       34.87      5.20 o 
  -7  -1   6      275.23      323.86     10.23 o 
  -6  -1   6     2518.79     2332.35     27.22 o 
  -5  -1   6     2958.40     3129.80     32.82 o 
  -4  -1   6      878.47     1039.12     10.74 o 
  -3  -1   6       28.62       25.60      1.87 o 
  -2  -1   6       25.65       30.38      1.91 o 
  -1  -1   6      207.13      241.07      5.21 o 
   0  -1   6       73.09       88.57      3.44 o 
   1  -1   6     4505.69     4720.78     46.01 o 
   2  -1   6     3152.74     3146.48     29.97 o 
   3  -1   6     1444.80     1600.48     16.92 o 
   4  -1   6     2926.88     3071.70     28.46 o 
   5  -1   6     4008.83     4129.85     36.84 o 
   6  -1   6      203.14      201.08      8.01 o 
   7  -1   6     2846.04     2880.71     45.76 o 
   8  -1   6       56.06       60.92      6.19 o 
   9  -1   6       86.98       99.27      7.83 o 
  10  -1   6       14.44       14.28      4.37 o 
  11  -1   6      168.23      181.40     11.51 o 
  12  -1   6      474.23      492.99     27.22 o 
  13  -1   6       56.90       51.28     18.55 o 
  14  -1   6      245.56      239.75     32.35 o 
  15  -1   6      119.48      102.67     24.50 o 
 -16   0   6      143.80      129.46     26.34 o 
 -15   0   6       35.58        6.19     16.88 o 
 -14   0   6       23.64       33.52      8.91 o 
 -13   0   6      800.55      836.29     31.77 o 
 -12   0   6        5.67       -4.91      5.74 o 
 -11   0   6      298.75      254.12     26.65 o 
 -10   0   6       72.88       70.66      8.07 o 
  -9   0   6     1139.87     1188.30     18.34 o 
  -8   0   6        4.57        3.31      2.20 o 
  -7   0   6       39.35       38.34      3.53 o 
  -6   0   6      198.89      213.08      5.68 o 
  -5   0   6      299.39      292.72      5.85 o 
  -4   0   6      153.60      199.50      4.63 o 
  -3   0   6        0.38        1.11      1.05 o 
  -2   0   6     2052.24     2115.30     20.75 o 
  -1   0   6     1572.27     1536.43     30.57 o 
   0   0   6    11190.16    12165.44     99.20 o 
   1   0   6      141.39      158.37      4.99 o 
   2   0   6      145.27      131.08      4.37 o 
   3   0   6    16241.08    17789.72    143.93 o 
   4   0   6      542.50      608.96     13.43 o 
   5   0   6      124.03      144.90      5.52 o 
   6   0   6     2726.28     3027.09     39.52 o 
   7   0   6     2216.29     2270.22     32.89 o 
   8   0   6       88.55       91.53      7.09 o 
   9   0   6       19.90       17.11      4.27 o 
  10   0   6      417.95      424.81     16.49 o 
  11   0   6       63.17       66.27      9.75 o 
  12   0   6      237.21      238.65     22.63 o 
  13   0   6      113.72      110.76     16.54 o 
  14   0   6       73.30       40.27     20.25 o 
  15   0   6       57.77       55.22     20.18 o 
 -16   1   6       61.53       62.91     21.24 o 
 -15   1   6       31.40       15.09     16.95 o 
 -14   1   6        5.10       14.33     15.21 o 
 -13   1   6       15.83       18.17      6.96 o 
 -12   1   6       10.79        7.15      5.96 o 
 -11   1   6       18.96       11.78      3.60 o 
 -10   1   6      198.74      194.28      8.32 o 
  -9   1   6      483.29      528.95     12.24 o 
  -8   1   6     1406.60     1400.84     21.09 o 
  -7   1   6      233.98      265.24      7.34 o 
  -6   1   6      416.19      387.10      7.45 o 
  -5   1   6     2438.29     2673.18     26.87 o 
  -4   1   6      498.20      546.49      8.15 o 
  -3   1   6       23.32       19.38      1.81 o 
  -2   1   6      149.55      168.81      4.16 o 
  -1   1   6      336.21      352.49      6.28 o 
   0   1   6      464.99      462.30      7.32 o 
   1   1   6        0.11       -0.70      1.25 o 
   2   1   6      494.15      486.86      9.19 o 
   3   1   6      189.10      172.24      7.15 o 
   4   1   6     1615.70     1742.74     18.21 o 
   5   1   6     4229.44     4412.15     51.86 o 
   6   1   6        3.55        8.53      2.94 o 
   7   1   6       84.77       85.27      6.27 o 
   8   1   6      651.53      627.41     21.73 o 
   9   1   6       95.26       88.69      5.92 o 
  10   1   6      404.22      415.44     17.52 o 
  11   1   6      193.19      237.88     17.45 o 
  12   1   6        0.61       19.49     10.32 o 
  13   1   6        0.83        0.89     10.33 o 
  14   1   6      103.51      106.98     21.48 o 
 -16   2   6      139.97      150.33     27.16 o 
 -15   2   6      561.18      538.93     40.06 o 
 -14   2   6       60.50       51.56     18.27 o 
 -13   2   6      162.71      147.94     10.40 o 
 -12   2   6      219.10      228.14     11.55 o 
 -11   2   6        0.44       -0.65      2.96 o 
 -10   2   6      140.15      136.07      7.94 o 
  -9   2   6      210.51      216.96      8.99 o 
  -8   2   6      614.84      645.07     13.57 o 
  -7   2   6       54.09       61.93      3.91 o 
  -6   2   6       18.56       13.52      2.32 o 
  -5   2   6     2058.38     2117.28     25.46 o 
  -4   2   6       43.85       64.64      3.60 o 
  -3   2   6      752.05      766.19     10.06 o 
  -2   2   6      128.73      127.08      3.95 o 
  -1   2   6      918.78     1004.58     13.35 o 
   0   2   6      194.44      223.95      5.04 o 
   1   2   6      100.74       86.27      3.86 o 
   2   2   6     2051.77     2489.88     27.60 o 
   3   2   6     2002.41     2234.20     25.53 o 
   4   2   6        0.91        5.19      2.25 o 
   5   2   6       76.95       96.99      5.46 o 
   6   2   6      289.21      294.23     14.62 o 
   7   2   6      361.34      368.48     18.69 o 
   8   2   6     1347.97     1348.90     30.21 o 
   9   2   6        9.31       12.86      5.37 o 
  10   2   6      554.30      526.52     22.26 o 
  11   2   6       51.99       56.89     13.17 o 
  12   2   6        1.49        1.97      9.71 o 
  13   2   6       73.05       75.87     21.93 o 
  14   2   6       76.00       61.79     22.19 o 
 -16   3   6       30.66        3.93     15.32 o 
 -15   3   6       66.82       67.54     19.75 o 
 -14   3   6      210.27      198.59     31.01 o 
 -13   3   6      437.64      428.23     29.84 o 
 -12   3   6      125.97      116.90     10.03 o 
 -11   3   6       30.87       30.57      6.20 o 
 -10   3   6       13.32       17.06      3.81 o 
  -9   3   6      124.87      131.44      7.59 o 
  -8   3   6      592.72      590.09     10.70 o 
  -7   3   6     1035.46     1010.94     13.94 o 
  -6   3   6     1145.38     1147.17     20.17 o 
  -5   3   6     3324.54     3420.71     32.65 o 
  -4   3   6     1023.25     1082.01     17.57 o 
  -3   3   6       33.54       45.79      2.89 o 
  -2   3   6        0.04        1.35      1.22 o 
  -1   3   6     2110.18     2341.33     24.60 o 
   0   3   6     3147.39     3411.29     33.14 o 
   1   3   6       12.74        7.42      1.71 o 
   2   3   6     1074.18     1089.68     12.55 o 
   3   3   6       55.78       54.07      5.96 o 
   4   3   6       49.99       49.16      5.51 o 
   5   3   6        4.29       12.61      3.93 o 
   6   3   6     1196.90     1186.68     40.16 o 
   7   3   6       60.23       54.58      7.15 o 
   8   3   6      694.05      670.29     26.72 o 
   9   3   6        1.69        2.94      7.64 o 
  10   3   6       54.73       42.14      9.60 o 
  11   3   6        9.13       14.60      7.99 o 
  12   3   6      103.82      112.80     15.75 o 
  13   3   6      144.47      146.70     19.12 o 
  14   3   6        0.23      -12.93     12.93 o 
 -16   4   6      113.57       89.73     22.16 o 
 -15   4   6       76.71       84.40     10.87 o 
 -14   4   6      900.54      893.96     28.83 o 
 -13   4   6      318.13      308.24     29.08 o 
 -12   4   6      378.67      388.39     28.53 o 
 -11   4   6        4.76        0.81      4.67 o 
 -10   4   6      179.76      169.68     11.72 o 
  -9   4   6        1.42        3.66      4.36 o 
  -8   4   6      441.87      467.31     10.16 o 
  -7   4   6     2445.01     2547.20     25.86 o 
  -6   4   6      327.40      312.83     11.81 o 
  -5   4   6      834.43      787.72     11.25 o 
  -4   4   6     1338.20     1399.45     21.55 o 
  -3   4   6       38.07       58.38      3.28 o 
  -2   4   6     7770.99     8163.96     74.27 o 
  -1   4   6      432.19      455.74      6.80 o 
   0   4   6      233.06      245.50      7.06 o 
   1   4   6      211.59      246.17      7.10 o 
   2   4   6      290.30      256.39      8.06 o 
   3   4   6      795.52      754.03     14.92 o 
   4   4   6       55.86       57.85      6.03 o 
   5   4   6        1.09        7.44      4.70 o 
   6   4   6      104.26       79.99     10.36 o 
   7   4   6       23.68       23.30     17.92 o 
   8   4   6      168.20      156.66     15.81 o 
   9   4   6      205.91      229.17     19.47 o 
  10   4   6        0.47        0.00      5.62 o 
  11   4   6      120.99      105.82     15.21 o 
  12   4   6      168.62      179.54     20.71 o 
  13   4   6       56.21       45.41     12.79 o 
 -16   5   6       16.18       18.27      8.07 o 
 -15   5   6       35.49       43.83     16.85 o 
 -14   5   6      108.62      110.06     12.83 o 
 -13   5   6      113.25       97.46     10.53 o 
 -12   5   6       70.46       80.08      9.85 o 
 -11   5   6      825.46      803.39     23.13 o 
 -10   5   6      215.76      202.85     36.44 o 
  -9   5   6      223.24      200.07     15.25 o 
  -8   5   6      364.27      365.52     12.43 o 
  -7   5   6     1583.40     1610.43     22.27 o 
  -6   5   6       73.39       38.25      3.87 o 
  -5   5   6        9.54        3.33      2.04 o 
  -4   5   6      522.03      553.02     10.23 o 
  -3   5   6       81.89       73.74      4.07 o 
  -2   5   6      102.69      111.00      5.54 o 
  -1   5   6      223.84      208.05      7.01 o 
   0   5   6       36.56       26.82      3.15 o 
   1   5   6      463.51      428.39      9.87 o 
   2   5   6       78.99       91.50      5.47 o 
   3   5   6      540.52      507.49     15.34 o 
   4   5   6      212.01      207.43     17.09 o 
   5   5   6      219.40      241.20     17.25 o 
   6   5   6      206.98      182.67     19.82 o 
   7   5   6      192.65      226.14     17.70 o 
   8   5   6      198.20      177.97     29.04 o 
   9   5   6       10.28       10.26      7.50 o 
  10   5   6      148.06      164.84     22.73 o 
  11   5   6        8.44        0.21      8.75 o 
  12   5   6        4.41       -3.31     16.80 o 
  13   5   6        8.92       34.39     20.25 o 
 -16   6   6       42.21       15.74     14.56 o 
 -15   6   6       52.24       70.27     15.62 o 
 -14   6   6      194.95      172.19     15.39 o 
 -13   6   6       16.04       12.69      6.15 o 
 -12   6   6       59.94       48.54      9.56 o 
 -11   6   6       44.08       25.33      9.45 o 
 -10   6   6       33.01       36.82      8.00 o 
  -9   6   6      147.79      172.97     15.16 o 
  -8   6   6      833.92      801.07     20.95 o 
  -7   6   6        0.01       -0.06      2.87 o 
  -6   6   6     1722.70     1788.92     24.48 o 
  -5   6   6       55.89       62.14      4.11 o 
  -4   6   6     2910.56     2668.56     35.35 o 
  -3   6   6      123.32      111.80      6.42 o 
  -2   6   6      200.57      161.23      7.28 o 
  -1   6   6     1041.54      911.53     15.91 o 
   0   6   6     2501.69     2711.76     38.62 o 
   1   6   6      125.44      118.36      8.80 o 
   2   6   6      413.76      435.19     14.60 o 
   3   6   6     1252.82     1294.40     34.59 o 
   4   6   6        8.34       12.70      7.55 o 
   5   6   6      774.65      751.72     27.32 o 
   6   6   6      119.41      117.11     13.09 o 
   7   6   6       83.14       83.62     12.00 o 
   8   6   6      301.12      285.26     21.72 o 
   9   6   6      248.80      250.27     21.28 o 
  10   6   6       33.83       45.77     11.24 o 
  11   6   6       12.46        6.40     15.05 o 
  12   6   6        0.11       -0.53      8.12 o 
 -16   7   6      169.21      157.74     21.26 o 
 -15   7   6      179.67      171.71     19.51 o 
 -14   7   6      110.55       96.24     11.30 o 
 -13   7   6       55.74       59.45      9.25 o 
 -12   7   6     1099.72     1133.97     29.45 o 
 -11   7   6       37.40       38.25      7.28 o 
 -10   7   6      122.57      116.87      8.99 o 
  -9   7   6      295.47      265.81     11.57 o 
  -8   7   6     1417.80     1457.08     25.87 o 
  -7   7   6       26.22       20.97      4.18 o 
  -6   7   6       81.58       78.78     10.45 o 
  -5   7   6      570.63      584.31     15.00 o 
  -4   7   6      240.61      235.68      9.66 o 
  -3   7   6      133.06      138.51     10.24 o 
  -2   7   6       29.20       40.27      5.97 o 
  -1   7   6      586.05      562.00     17.36 o 
   0   7   6       28.96       24.77      5.12 o 
   1   7   6      116.86      138.91     10.17 o 
   2   7   6       93.81       97.84      8.83 o 
   3   7   6      681.88      724.05     27.89 o 
   4   7   6      429.87      456.52     20.77 o 
   5   7   6      892.71      811.18     28.94 o 
   6   7   6      431.85      420.37     21.74 o 
   7   7   6        6.77        1.73      6.75 o 
   8   7   6        0.40        8.95      8.10 o 
   9   7   6       18.27        7.36      7.42 o 
  10   7   6       41.51       56.43     12.24 o 
  11   7   6      101.47       90.06     14.98 o 
 -16   8   6      113.03      148.59     20.51 o 
 -15   8   6       10.30       -5.85     13.30 o 
 -14   8   6       51.28       52.83      9.99 o 
 -13   8   6        7.28       17.50      6.59 o 
 -12   8   6        6.90       11.35      6.16 o 
 -11   8   6      106.87      117.73     10.08 o 
 -10   8   6        0.67       -3.03      3.26 o 
  -9   8   6      186.62      202.14     14.89 o 
  -8   8   6      477.65      493.89     18.80 o 
  -7   8   6      680.56      659.49     39.60 o 
  -6   8   6     1087.82     1041.67     26.24 o 
  -5   8   6      736.40      616.87     34.99 o 
  -4   8   6        3.24        2.99      3.84 o 
  -3   8   6     1375.73     1331.73     32.94 o 
  -2   8   6      237.65      241.44     12.87 o 
  -1   8   6     2180.59     2007.47     38.14 o 
   0   8   6      345.90      311.80     13.78 o 
   1   8   6       57.92       53.58      7.19 o 
   2   8   6      395.61      478.35     23.76 o 
   3   8   6        6.37        9.43      5.63 o 
   4   8   6     1230.52     1270.48     37.11 o 
   5   8   6       94.90       85.55     13.90 o 
   6   8   6      321.72      303.95     22.03 o 
   7   8   6      151.85      141.45     16.10 o 
   8   8   6        1.35        0.29      6.54 o 
   9   8   6        4.92       13.59      7.87 o 
  10   8   6       60.13       48.16     12.43 o 
 -15   9   6       81.52       98.70     36.30 o 
 -14   9   6        3.01       -0.17      7.92 o 
 -13   9   6        0.23        0.37      7.34 o 
 -12   9   6      209.30      186.58     19.59 o 
 -11   9   6      467.52      463.85     27.98 o 
 -10   9   6       28.66       25.28      7.40 o 
  -9   9   6      548.20      540.74     21.06 o 
  -8   9   6       29.84       21.34      6.16 o 
  -7   9   6      206.06      170.23     30.10 o 
  -6   9   6      124.83      118.82     17.32 o 
  -5   9   6       17.30        9.37      5.70 o 
  -4   9   6       42.49       19.18      6.60 o 
  -3   9   6        1.25       -2.67      3.44 o 
  -2   9   6       24.00       23.97      6.63 o 
  -1   9   6      469.84      465.83     17.22 o 
   0   9   6      714.41      735.62     21.86 o 
   1   9   6      274.67      241.29     13.71 o 
   2   9   6      957.43      932.97     30.52 o 
   3   9   6        0.25        2.60      5.32 o 
   4   9   6      397.88      367.57     20.13 o 
   5   9   6      687.83      646.08     27.35 o 
   6   9   6      131.24      141.87     16.10 o 
   7   9   6       13.94        4.47      6.80 o 
   8   9   6      228.22      247.98     22.03 o 
   9   9   6      170.20      159.77     18.97 o 
  10   9   6      125.59      120.28     17.10 o 
 -15  10   6      144.77      182.46     20.75 o 
 -14  10   6        0.15       14.85      8.75 o 
 -13  10   6      227.17      220.96     22.30 o 
 -12  10   6      119.60      142.91     22.54 o 
 -11  10   6       74.68       82.42     14.03 o 
 -10  10   6       86.01       77.19     10.60 o 
  -9  10   6        1.02        0.06      6.90 o 
  -8  10   6      358.81      354.68     24.15 o 
  -7  10   6      261.53      230.76     21.41 o 
  -6  10   6      631.42      587.97     27.65 o 
  -5  10   6       32.90       55.91     10.45 o 
  -4  10   6     1877.24     1501.99     51.60 o 
  -3  10   6      308.48      317.04     31.77 o 
  -2  10   6      167.51      109.46     10.52 o 
  -1  10   6      277.62      237.81     15.03 o 
   0  10   6       70.99       74.46      8.96 o 
   1  10   6      237.03      268.20     17.14 o 
   2  10   6       49.81       43.78      9.08 o 
   3  10   6        5.32        3.05      5.21 o 
   4  10   6        1.05        3.35      5.96 o 
   5  10   6     1246.61     1270.65     40.75 o 
   6  10   6       49.69       55.35     21.31 o 
   7  10   6      284.17      320.81     35.01 o 
   8  10   6      207.08      190.34     20.00 o 
   9  10   6      280.18      280.08     46.66 o 
 -14  11   6       28.74       34.39     12.08 o 
 -13  11   6      119.54      134.93     18.71 o 
 -12  11   6       18.90        8.11      9.19 o 
 -11  11   6        3.60        7.95      7.01 o 
 -10  11   6      113.70      137.07     18.61 o 
  -9  11   6      167.03      197.65     29.64 o 
  -8  11   6      159.16      118.72     16.72 o 
  -7  11   6        5.49       12.75      7.59 o 
  -6  11   6       70.11       60.80     11.69 o 
  -5  11   6        0.50       10.82     12.83 o 
  -4  11   6       13.72       14.45      6.84 o 
  -3  11   6      211.67      194.89     18.05 o 
  -2  11   6      673.58      653.12     27.40 o 
  -1  11   6      121.19      126.63     11.86 o 
   0  11   6      518.78      498.31     67.55 o 
   1  11   6      154.75      157.38     24.88 o 
   2  11   6        3.24        0.25      3.34 o 
   3  11   6      247.04      270.03     33.95 o 
   4  11   6      231.28      202.88     60.58 o 
   5  11   6       46.60       47.77     10.65 o 
   6  11   6      104.65      136.35     16.75 o 
   7  11   6       17.39       12.40      8.72 o 
 -13  12   6       27.01       25.65     15.80 o 
 -12  12   6      216.30      176.10     36.76 o 
 -11  12   6       39.66       62.50     27.09 o 
 -10  12   6        0.44        1.21      8.25 o 
  -9  12   6      723.29      630.13     58.02 o 
  -8  12   6      355.16      357.91     40.38 o 
  -7  12   6       57.61       52.37     12.36 o 
  -6  12   6        0.63       -0.29      5.74 o 
  -5  12   6      677.40      580.33     43.99 o 
  -4  12   6       23.11       21.01     12.47 o 
  -3  12   6        0.41       -1.85      4.91 o 
  -2  12   6       38.12       47.69      9.71 o 
  -1  12   6       66.54       83.38     12.25 o 
   0  12   6       40.58       48.00     17.35 o 
   1  12   6      387.04      169.82     21.09 o 
   2  12   6      283.02      308.43     20.62 o 
   3  12   6     1302.62      852.83     42.97 o 
   4  12   6        4.16       -0.53      4.72 o 
   5  12   6       55.72       65.81     23.06 o 
   6  12   6      772.62      779.53     36.35 o 
 -12  13   6      498.83      456.79     59.08 o 
 -11  13   6        2.32        4.87     10.30 o 
 -10  13   6      750.47      808.59     39.98 o 
  -9  13   6       16.75       13.42      9.70 o 
  -8  13   6       70.69       93.83     16.55 o 
  -7  13   6      276.87      327.82     27.70 o 
  -6  13   6        4.10        1.55      6.99 o 
  -5  13   6     1086.27     1032.08     42.07 o 
  -4  13   6      214.71      247.95     22.28 o 
  -3  13   6      343.99      355.61     23.22 o 
  -2  13   6      155.76      176.98     18.10 o 
  -1  13   6      130.09       75.76     14.67 o 
   0  13   6       10.98       -5.50      5.50 o 
   1  13   6      514.21      511.21     25.69 o 
   2  13   6        7.80        6.37     17.28 o 
   3  13   6       60.01       42.19     11.36 o 
   4  13   6      278.35      276.70     23.14 o 
   5  13   6        4.46       -4.74     16.22 o 
 -11  14   6       39.24       60.10     15.72 o 
 -10  14   6      327.48      331.54     31.13 o 
  -9  14   6       26.48       19.04     11.24 o 
  -8  14   6        2.37        1.43      8.37 o 
  -7  14   6      529.27      559.39     33.29 o 
  -6  14   6      240.00      315.63     27.53 o 
  -5  14   6      283.12      333.25     60.12 o 
  -4  14   6       59.03       64.87     13.03 o 
  -3  14   6        0.58       -4.07      9.84 o 
  -2  14   6      335.55      356.62     28.07 o 
  -1  14   6       13.17        2.62      5.15 o 
   0  14   6       12.72       25.18     10.40 o 
   1  14   6      460.89      487.95     33.36 o 
   2  14   6       15.39       29.94     12.10 o 
   3  14   6        8.68       12.93      8.74 o 
  -9  15   6      433.92      388.61     56.39 o 
  -8  15   6       35.06       41.25     18.11 o 
  -7  15   6      339.89      316.95     28.52 o 
  -6  15   6       48.08       28.32     10.55 o 
  -5  15   6       79.88      101.36     16.22 o 
  -4  15   6      132.36      141.72     18.44 o 
  -3  15   6       59.95       45.49     11.50 o 
  -2  15   6       57.07       34.62     12.06 o 
  -1  15   6       71.29       92.84     17.33 o 
   0  15   6      278.92      289.45     30.45 o 
   0 -17   7       36.48       36.79      8.13 o 
   1 -17   7       17.89       29.71      7.97 o 
   2 -17   7       82.30       91.82     12.46 o 
   3 -17   7      271.65      252.18     20.73 o 
   4 -17   7        3.26        8.50      7.12 o 
   5 -17   7      212.69      209.58     38.30 o 
   6 -17   7        1.04       14.79      7.93 o 
   0 -16   7       85.58       97.96      9.90 o 
   1 -16   7       10.61       17.31      6.22 o 
   2 -16   7        1.93        8.68     11.89 o 
   3 -16   7        7.04       12.40      7.54 o 
   4 -16   7       15.71       29.02      8.39 o 
   5 -16   7      223.53      233.03     21.41 o 
   6 -16   7      360.91      399.44     26.03 o 
   7 -16   7      164.33      138.75     50.98 o 
   8 -16   7      170.75      179.31     49.96 o 
   9 -16   7        2.45       -0.99      8.54 o 
  -1 -15   7      151.54      177.42     29.16 o 
   0 -15   7       25.61       23.66      6.02 o 
   1 -15   7        6.79       14.48      5.51 o 
   2 -15   7       29.42       42.54      8.71 o 
   3 -15   7      125.03      146.08     14.91 o 
   4 -15   7      495.01      513.85     34.84 o 
   5 -15   7      117.17      136.69     33.80 o 
   6 -15   7        0.98        5.57     10.48 o 
   7 -15   7      208.31      192.73     31.06 o 
   8 -15   7        1.95       -0.05     13.24 o 
   9 -15   7      395.72      443.38     33.94 o 
  10 -15   7       69.68       70.65     15.55 o 
  -7 -14   7      150.25      138.44     12.00 o 
  -6 -14   7        0.22        3.46      4.50 o 
  -5 -14   7      115.21      141.65     12.58 o 
  -4 -14   7       10.81       13.43     13.12 o 
  -2 -14   7      119.75      137.09     23.67 o 
  -1 -14   7       29.17       41.08     16.57 o 
   0 -14   7      114.41      104.96      9.41 o 
   1 -14   7      130.34      131.97     12.05 o 
   2 -14   7        8.49       11.54      5.81 o 
   3 -14   7        5.24        3.02      5.54 o 
   4 -14   7      308.40      333.90     20.78 o 
   5 -14   7      188.85      213.53     19.46 o 
   6 -14   7      256.81      304.11     42.44 o 
   7 -14   7      462.27      496.71     65.85 o 
   8 -14   7      608.07      561.62     44.75 o 
   9 -14   7       54.10       71.38     30.27 o 
  10 -14   7        1.44        6.82      8.50 o 
  11 -14   7       12.83        2.48      8.92 o 
  -8 -13   7       32.51       34.24      7.81 o 
  -7 -13   7      516.22      547.41     19.92 o 
  -6 -13   7       43.82       58.59      8.61 o 
  -5 -13   7      365.88      392.45     15.05 o 
  -4 -13   7      116.36      111.33     23.83 o 
  -3 -13   7      124.37      113.96     22.56 o 
  -2 -13   7      208.64      255.72     31.22 o 
  -1 -13   7        9.91        4.23     10.59 o 
   0 -13   7      533.18      510.37     16.73 o 
   1 -13   7      584.25      587.38     20.44 o 
   2 -13   7      201.49      189.15     13.34 o 
   3 -13   7      104.04       91.64     12.02 o 
   4 -13   7     1135.23     1092.08     35.83 o 
   5 -13   7      182.41      197.56     17.95 o 
   6 -13   7       93.85       77.95     17.12 o 
   7 -13   7      111.38      114.03     25.43 o 
   8 -13   7        7.53       15.22      8.35 o 
   9 -13   7      137.86      131.33     18.94 o 
  10 -13   7       28.74       13.53      8.85 o 
  11 -13   7      446.43      391.85     47.32 o 
  12 -13   7        0.95        1.51      8.98 o 
  -9 -12   7      115.15      131.44     13.35 o 
  -8 -12   7        2.73        3.87      5.70 o 
  -7 -12   7      160.44      174.69     14.44 o 
  -6 -12   7      364.66      379.31     19.08 o 
  -5 -12   7       32.83       34.10      9.25 o 
  -4 -12   7     1124.43     1243.63     65.71 o 
  -3 -12   7      179.73      180.76     18.27 o 
  -2 -12   7      107.87      131.53     15.85 o 
  -1 -12   7       21.56       25.33      8.04 o 
   0 -12   7        1.33       -0.44      2.85 o 
   1 -12   7        8.05        7.08      5.65 o 
   2 -12   7        3.65        1.78      4.17 o 
   3 -12   7       58.24       73.73     16.13 o 
   4 -12   7       54.07       48.98      9.05 o 
   5 -12   7      258.20      264.30     18.25 o 
   6 -12   7      122.56      121.86     14.87 o 
   7 -12   7       32.37       31.37     18.83 o 
   8 -12   7        3.56       11.54      7.53 o 
   9 -12   7      858.94      892.61     58.84 o 
  10 -12   7      122.88      120.67     16.99 o 
  11 -12   7      666.28      630.06     50.81 o 
  12 -12   7      223.74      270.16     39.07 o 
  13 -12   7      102.72      143.71     29.68 o 
 -10 -11   7        1.08       18.18      8.16 o 
  -9 -11   7       33.51       34.11      9.00 o 
  -8 -11   7        0.40       -2.81     10.18 o 
  -7 -11   7        7.53       12.11     12.07 o 
  -6 -11   7      397.23      385.94     16.80 o 
  -5 -11   7      428.25      415.46     50.35 o 
  -4 -11   7       44.11       59.33     16.76 o 
  -3 -11   7      742.99      682.53     29.33 o 
  -2 -11   7     1884.56     1868.81     92.32 o 
  -1 -11   7      550.13      579.41     26.06 o 
   0 -11   7      246.72      224.06      8.84 o 
   1 -11   7     2974.77     2900.49     46.95 o 
   2 -11   7      116.74      102.84     10.03 o 
   3 -11   7      215.32      218.43     36.52 o 
   4 -11   7      732.99      711.84     35.74 o 
   5 -11   7        7.06       19.21     11.67 o 
   6 -11   7        0.55        2.17      5.06 o 
   7 -11   7        5.98        4.48      6.02 o 
   8 -11   7       28.00       32.59      9.57 o 
   9 -11   7      129.85      116.72     16.18 o 
  10 -11   7       26.47       29.60      9.96 o 
  11 -11   7       38.64       41.95     12.04 o 
  12 -11   7      467.25      517.83     44.66 o 
  13 -11   7      109.74      156.22     25.19 o 
  14 -11   7      216.16      257.78     32.67 o 
 -11 -10   7       30.16       31.83     25.99 o 
 -10 -10   7       88.48      103.43     14.00 o 
  -9 -10   7       31.05       26.35      8.60 o 
  -8 -10   7        3.42        0.04      7.37 o 
  -7 -10   7      187.84      195.77     16.79 o 
  -6 -10   7     1943.82     1973.82     43.69 o 
  -5 -10   7       85.12       92.51      8.01 o 
  -4 -10   7      254.05      291.53     15.17 o 
  -3 -10   7     1118.28     1211.90     50.68 o 
  -2 -10   7        0.61        2.71      5.03 o 
  -1 -10   7      541.64      506.90     63.92 o 
   0 -10   7      145.57      155.91      6.38 o 
   1 -10   7      206.60      222.61      9.78 o 
   2 -10   7      494.46      525.45     36.32 o 
   3 -10   7       90.20      113.78     11.26 o 
   4 -10   7      904.12      886.15     29.28 o 
   5 -10   7      641.73      545.86     25.44 o 
   6 -10   7      631.25      634.29     26.83 o 
   7 -10   7      120.76       94.02     13.19 o 
   8 -10   7        0.42        1.44      5.87 o 
   9 -10   7        7.01       22.40      8.33 o 
  10 -10   7        3.96        5.98      7.22 o 
  11 -10   7      133.00      150.03     15.59 o 
  12 -10   7       62.54       65.41     13.21 o 
  13 -10   7        2.98       -6.97     11.39 o 
  14 -10   7       10.49       14.72     13.67 o 
 -12  -9   7       44.32        8.76      6.97 o 
 -11  -9   7       79.27       96.84     33.55 o 
 -10  -9   7       10.82       20.84      8.00 o 
  -9  -9   7       78.39       58.59     12.45 o 
  -8  -9   7        1.84        8.95      5.20 o 
  -7  -9   7       85.11       92.62     18.38 o 
  -6  -9   7       75.31      101.78     16.18 o 
  -5  -9   7      582.15      571.33     21.20 o 
  -4  -9   7      117.88       95.27      5.24 o 
  -3  -9   7      222.87      254.63     19.37 o 
  -2  -9   7       80.26       51.47      9.81 o 
  -1  -9   7     1662.79     1553.79     42.59 o 
   0  -9   7       17.62       12.29      2.08 o 
   1  -9   7        1.79        4.02      2.00 o 
   2  -9   7      968.27      935.28     44.45 o 
   3  -9   7      993.90      984.46     28.54 o 
   4  -9   7       26.78       28.65     10.89 o 
   5  -9   7      109.11       91.17     11.19 o 
   6  -9   7      200.07      189.77     25.72 o 
   7  -9   7       42.23       22.64      7.92 o 
   8  -9   7      277.67      276.72     21.66 o 
   9  -9   7      185.11      172.46     18.36 o 
  10  -9   7      377.19      391.84     19.23 o 
  11  -9   7       91.68      112.80     16.09 o 
  12  -9   7       13.83       21.39     12.29 o 
  13  -9   7      187.71      204.73     27.60 o 
  14  -9   7        1.96        2.87     12.71 o 
 -13  -8   7       54.84       72.93     17.27 o 
 -12  -8   7      395.45      386.34     25.74 o 
 -11  -8   7       39.75        7.31      6.12 o 
 -10  -8   7       39.75       31.16     10.15 o 
  -9  -8   7       40.78       34.78      9.58 o 
  -8  -8   7        2.26       -4.90      4.90 o 
  -7  -8   7        3.50        3.91      4.31 o 
  -6  -8   7      233.61      187.17     14.78 o 
  -5  -8   7     1734.25     1829.90     32.29 o 
  -4  -8   7      479.71      514.94     11.03 o 
  -3  -8   7       39.26       45.48      8.43 o 
  -2  -8   7      217.21      220.40     16.76 o 
  -1  -8   7       46.02       42.76      8.87 o 
   0  -8   7       94.73       90.97      6.53 o 
   1  -8   7       34.50       17.94      2.77 o 
   2  -8   7     1100.42     1025.59     27.09 o 
   3  -8   7        0.54       -2.72      2.96 o 
   4  -8   7      334.54      290.82     17.79 o 
   5  -8   7      819.56      826.89     28.17 o 
   6  -8   7       19.20       37.61      7.99 o 
   7  -8   7      302.73      313.66     32.87 o 
   8  -8   7       33.29       38.98      6.92 o 
   9  -8   7       36.96       36.56      6.23 o 
  10  -8   7        6.86        8.30      5.72 o 
  11  -8   7        1.95        1.95      5.81 o 
  12  -8   7      193.05      165.10     24.01 o 
  13  -8   7       72.63      115.78     21.44 o 
  14  -8   7       66.59       54.21     16.96 o 
  15  -8   7       97.00       93.86     20.18 o 
 -13  -7   7      682.66      712.40     35.06 o 
 -12  -7   7       11.38       -3.62      6.48 o 
 -11  -7   7      737.71      675.93     37.02 o 
 -10  -7   7      115.02       10.79      6.16 o 
  -9  -7   7      227.94      203.61     20.33 o 
  -8  -7   7      314.57      348.20     21.56 o 
  -7  -7   7      674.25      654.11     27.25 o 
  -6  -7   7      357.34      308.08     18.26 o 
  -5  -7   7      872.51      896.20     19.94 o 
  -4  -7   7       25.22       28.55      2.84 o 
  -3  -7   7      532.52      582.55     10.02 o 
  -2  -7   7     2059.86     2184.26     50.51 o 
  -1  -7   7      123.32      129.41      3.61 o 
   0  -7   7      507.71      417.41      7.84 o 
   1  -7   7      109.69      139.26      5.42 o 
   2  -7   7     1676.62     1721.19     24.83 o 
   3  -7   7        9.05       19.97      4.64 o 
   4  -7   7       18.34       22.21      7.65 o 
   5  -7   7      460.64      416.72     24.66 o 
   6  -7   7       74.43       61.05      7.14 o 
   7  -7   7     2331.79     2256.05     60.25 o 
   8  -7   7      331.39      341.45     15.23 o 
   9  -7   7        0.53        0.15      3.19 o 
  10  -7   7      895.61      877.04     20.12 o 
  11  -7   7      158.17      171.33     19.76 o 
  12  -7   7      269.98      303.88     17.29 o 
  13  -7   7       64.73       78.67     11.89 o 
  14  -7   7       35.09       43.33     10.44 o 
  15  -7   7      141.13      151.85     20.85 o 
 -14  -6   7       84.35      126.08     22.57 o 
 -13  -6   7        5.30       -3.73      8.80 o 
 -12  -6   7        0.03       -0.12      7.96 o 
 -11  -6   7      410.59      366.52     27.25 o 
 -10  -6   7        0.03        3.24      7.31 o 
  -8  -6   7     1439.93     1528.89     49.43 o 
  -7  -6   7     2506.48     2344.27     62.46 o 
  -6  -6   7      139.37      124.95     13.15 o 
  -5  -6   7      137.76      142.31     10.68 o 
  -4  -6   7      818.10      781.01     12.32 o 
  -3  -6   7       80.49      124.83      4.55 o 
  -2  -6   7      105.89      108.34      4.15 o 
  -1  -6   7      330.84      335.15     10.22 o 
   0  -6   7       15.94       12.76      1.95 o 
   1  -6   7       81.73       93.24      6.38 o 
   2  -6   7     1543.17     1565.92     22.98 o 
   3  -6   7     3948.50     3824.33     54.39 o 
   4  -6   7        6.19        6.15      2.53 o 
   5  -6   7     2499.49     2391.07     39.91 o 
   6  -6   7        2.67        4.46      3.46 o 
   7  -6   7       20.84       22.32      4.11 o 
   8  -6   7        9.35        9.80      3.59 o 
   9  -6   7      371.31      352.50     12.18 o 
  10  -6   7       30.02       28.84      8.07 o 
  11  -6   7      129.65      117.46     14.42 o 
  12  -6   7        0.12        0.57      7.18 o 
  13  -6   7        6.21       11.77      8.01 o 
  14  -6   7       58.05       62.44     17.63 o 
  15  -6   7        0.02        6.96      8.79 o 
 -14  -5   7        8.40        9.69      8.76 o 
 -13  -5   7       74.29       97.39     19.11 o 
 -12  -5   7      231.88      205.50     25.02 o 
 -11  -5   7      125.66      121.57     19.03 o 
 -10  -5   7     2184.61     2130.35     68.37 o 
  -9  -5   7       45.44       57.25     11.45 o 
  -8  -5   7       84.07       10.40      4.66 o 
  -7  -5   7     2168.19     2163.03     42.81 o 
  -6  -5   7      904.32      931.54     23.56 o 
  -5  -5   7       48.64       66.81      6.14 o 
  -4  -5   7      400.29      383.57     15.10 o 
  -3  -5   7     9305.21     9712.60     91.58 o 
  -2  -5   7     4519.57     4762.90     41.35 o 
  -1  -5   7       96.42      105.99      3.42 o 
   0  -5   7       56.30       54.66      3.55 o 
   1  -5   7       65.60       55.79      4.02 o 
   2  -5   7     1490.04     1549.85     26.92 o 
   3  -5   7      150.57      171.03      6.78 o 
   4  -5   7       17.64       27.52      3.71 o 
   5  -5   7      315.82      275.33      9.47 o 
   6  -5   7     1501.26     1479.06     22.67 o 
   7  -5   7       31.60       27.56      4.85 o 
   8  -5   7     1784.81     1768.78     26.43 o 
   9  -5   7        0.87        4.18      4.43 o 
  10  -5   7      112.01      116.33     12.43 o 
  11  -5   7        1.82        6.97      6.68 o 
  12  -5   7       28.92       32.94      9.38 o 
  13  -5   7       16.13        8.94      6.85 o 
  14  -5   7      365.08      364.82     21.00 o 
  15  -5   7       44.90       67.16     12.45 o 
 -15  -4   7       44.82       55.52     13.74 o 
 -14  -4   7       17.27       30.43     11.09 o 
 -13  -4   7       93.41      115.03     21.13 o 
 -12  -4   7        5.85       14.69      9.40 o 
 -11  -4   7      195.92      217.47     24.02 o 
 -10  -4   7      291.06      340.05     24.66 o 
  -9  -4   7      263.03      269.69     20.73 o 
  -8  -4   7      881.05      877.56     35.58 o 
  -7  -4   7     3044.49     2969.38     53.25 o 
  -6  -4   7       24.60       18.78      3.83 o 
  -5  -4   7      117.78       92.51      6.26 o 
  -4  -4   7      489.68      469.44      9.93 o 
  -3  -4   7     4446.14     4875.62     97.47 o 
  -2  -4   7      388.87      469.25      7.84 o 
  -1  -4   7        0.40        0.62      1.04 o 
   0  -4   7     3450.34     4071.45    101.97 o 
   1  -4   7      140.94      247.14     16.39 o 
   2  -4   7      267.22      322.55      8.49 o 
   3  -4   7     6802.60     7334.70     62.63 o 
   4  -4   7      244.57      308.99      7.88 o 
   5  -4   7        0.41       -0.13      2.17 o 
   6  -4   7     2699.51     2720.12     37.72 o 
   7  -4   7        7.23        6.74      3.84 o 
   8  -4   7     1148.49     1164.20     20.20 o 
   9  -4   7      114.92      112.03     11.36 o 
  11  -4   7      313.11      176.71     22.75 o 
  12  -4   7       15.70       17.90      8.08 o 
  13  -4   7      354.58      158.19     22.88 o 
  14  -4   7       69.46       47.36     45.90 o 
  15  -4   7       10.92        8.20     12.82 o 
 -15  -3   7        1.65       11.11      9.69 o 
 -14  -3   7      232.82      273.63     25.67 o 
 -13  -3   7       18.73       18.39      9.00 o 
 -12  -3   7       25.93       17.04     10.04 o 
 -11  -3   7       27.07       28.33     10.52 o 
 -10  -3   7       14.40       13.44      8.44 o 
  -9  -3   7      409.79      394.25     24.73 o 
  -8  -3   7      379.40      367.88     13.87 o 
  -7  -3   7      513.70      490.36     15.22 o 
  -6  -3   7       82.07      102.92      6.65 o 
  -5  -3   7      826.69      819.10     14.87 o 
  -4  -3   7       18.53       25.02      3.51 o 
  -3  -3   7       78.65       74.37      5.13 o 
  -2  -3   7       39.18        9.87      2.88 o 
  -1  -3   7     1091.38     1062.86     18.36 o 
   0  -3   7      324.37      285.60      8.19 o 
   1  -3   7      140.63      144.60      5.24 o 
   2  -3   7      511.13      581.24      9.96 o 
   3  -3   7       81.70      104.10      4.62 o 
   4  -3   7      436.96      435.25      8.76 o 
   5  -3   7        1.09        6.63      2.15 o 
   6  -3   7      714.66      652.97     13.36 o 
   7  -3   7      620.97      664.40     12.82 o 
   8  -3   7     1627.51     1690.99     32.17 o 
   9  -3   7      848.40      855.13     22.35 o 
  10  -3   7      469.41      472.63     20.75 o 
  11  -3   7     1454.36     1416.19     38.68 o 
  12  -3   7      146.98      150.62     21.40 o 
  13  -3   7      127.16      133.71     14.45 o 
  14  -3   7       67.04       71.61     18.79 o 
  15  -3   7       22.69        8.72     15.93 o 
 -16  -2   7        2.23       21.29     11.26 o 
 -15  -2   7        3.44        2.91     11.36 o 
 -14  -2   7       17.23       33.57     10.67 o 
 -13  -2   7       22.30       26.36      9.68 o 
 -12  -2   7      422.89      441.01     50.35 o 
 -11  -2   7     1201.52     1225.53     40.07 o 
 -10  -2   7      330.96      329.91     19.09 o 
  -9  -2   7      814.50      792.82     21.85 o 
  -8  -2   7      460.97      452.41     15.37 o 
  -7  -2   7      133.86      126.77      6.93 o 
  -6  -2   7       51.05       44.51      4.20 o 
  -5  -2   7      367.98      415.42     10.85 o 
  -4  -2   7      459.62      533.61      9.66 o 
  -3  -2   7      304.02      278.41      6.09 o 
  -2  -2   7        1.08       13.03      1.74 o 
  -1  -2   7       33.40       17.04      2.77 o 
   0  -2   7       14.91       16.13      2.32 o 
   1  -2   7      135.32      170.02      4.81 o 
   2  -2   7       61.35       49.54      3.03 o 
   3  -2   7      912.82      954.08     15.56 o 
   4  -2   7     4875.28     4940.41     42.84 o 
   5  -2   7      149.59      195.20      6.36 o 
   6  -2   7       42.90       60.47      4.99 o 
   7  -2   7      223.15      225.37      6.56 o 
   8  -2   7      652.98      653.44     16.32 o 
   9  -2   7       50.81       60.05      9.85 o 
  10  -2   7      155.91      158.04     15.36 o 
  11  -2   7      272.48      298.61     17.68 o 
  12  -2   7        3.84       -6.10     12.64 o 
  13  -2   7       79.31      108.10     31.06 o 
  14  -2   7       16.62       20.02     16.32 o 
  15  -2   7      162.42      131.69     25.79 o 
 -15  -1   7       85.87       90.14     18.69 o 
 -14  -1   7       25.36       42.71     11.31 o 
 -13  -1   7        1.52       -4.91      5.92 o 
 -12  -1   7       80.51       94.41     13.88 o 
 -11  -1   7       16.72       23.40      7.75 o 
 -10  -1   7       47.65       39.42      7.34 o 
  -9  -1   7        9.76       12.77      4.01 o 
  -8  -1   7      274.67      281.27     10.53 o 
  -7  -1   7      182.46      181.43      7.95 o 
  -6  -1   7      444.80      384.78      9.16 o 
  -5  -1   7       84.90       99.10      3.46 o 
  -4  -1   7     1824.42     1710.40     16.27 o 
  -3  -1   7       55.21       55.73      2.76 o 
  -2  -1   7     9116.38     9596.64     72.10 o 
  -1  -1   7      222.14      206.39      5.17 o 
   0  -1   7     2928.34     3050.60     29.23 o 
   1  -1   7      491.38      526.62     19.12 o 
   2  -1   7        1.67        6.16      2.77 o 
   3  -1   7     1013.86     1154.33     15.08 o 
   4  -1   7       73.63       74.33      4.38 o 
   5  -1   7       60.67       58.92      4.19 o 
   6  -1   7       46.30       51.98      3.81 o 
   7  -1   7       81.76       67.44     12.26 o 
   8  -1   7       89.58       95.57      7.57 o 
   9  -1   7      202.69      203.41     10.57 o 
  10  -1   7      580.42      565.15     28.88 o 
  11  -1   7        5.57        3.00      5.29 o 
  12  -1   7       36.35       33.36      6.82 o 
  13  -1   7        2.84      -13.23     13.23 o 
  14  -1   7       10.75       -9.05     14.69 o 
  15  -1   7       74.65       76.83     22.81 o 
 -16   0   7       93.07       94.43     24.66 o 
 -15   0   7        9.07      -12.36     13.90 o 
 -14   0   7        4.46        3.11      6.72 o 
 -13   0   7      553.16      570.96     22.81 o 
 -12   0   7       17.57       21.08      7.19 o 
 -11   0   7      711.93      719.62     23.04 o 
 -10   0   7      445.98      420.40     16.62 o 
  -9   0   7     1567.50     1629.85     26.21 o 
  -8   0   7      761.25      723.06     12.69 o 
  -7   0   7      111.70      106.75      4.78 o 
  -6   0   7     1492.59     1486.71     17.83 o 
  -5   0   7      173.22      206.86      5.12 o 
  -4   0   7       62.97       44.26      2.75 o 
  -3   0   7     5602.31     6269.46     43.70 o 
  -2   0   7      943.86      983.35     15.63 o 
  -1   0   7      784.14      696.43     11.09 o 
   0   0   7     3114.31     3526.37     33.38 o 
   1   0   7     3445.04     3505.77     33.36 o 
   2   0   7     1182.65     1279.77     15.89 o 
   3   0   7        1.37        3.00      1.73 o 
   4   0   7       19.80       20.63      2.67 o 
   5   0   7      780.39      774.70     11.50 o 
   6   0   7      314.62      344.62     10.83 o 
   7   0   7       98.37      100.11     10.17 o 
   8   0   7        0.96       -2.30      2.89 o 
   9   0   7        0.15       -1.68      3.25 o 
  10   0   7      573.95      586.91     15.86 o 
  11   0   7       15.85       17.66     10.11 o 
  12   0   7      786.11      857.06     34.27 o 
  13   0   7        1.85        8.55     10.82 o 
  14   0   7      536.60      559.74     42.65 o 
 -16   1   7        8.58       14.10     17.52 o 
 -15   1   7      151.49      131.26     25.16 o 
 -14   1   7       43.11       46.11     17.96 o 
 -13   1   7       29.92       34.21      8.28 o 
 -12   1   7      797.16      827.80     41.83 o 
 -11   1   7       43.77       50.10      5.06 o 
 -10   1   7      131.69      131.37      7.04 o 
  -9   1   7      330.55      317.94      9.05 o 
  -8   1   7     2092.61     2062.14     26.00 o 
  -7   1   7      757.97      807.63     12.86 o 
  -6   1   7     1233.88     1226.40     14.96 o 
  -5   1   7      305.48      299.81      7.13 o 
  -4   1   7     1329.85     1344.34     14.92 o 
  -3   1   7       18.01        1.35      1.35 o 
  -2   1   7     1169.78     1247.30     13.78 o 
  -1   1   7     5307.53     5599.95     46.84 o 
   0   1   7       53.19       74.66      3.59 o 
   1   1   7       43.67       61.20      3.58 o 
   2   1   7        8.66        7.55      1.56 o 
   3   1   7      112.68      136.57      5.08 o 
   4   1   7      968.29     1043.41     13.33 o 
   5   1   7      821.44      803.25     16.01 o 
   6   1   7       54.73       81.69      6.23 o 
   7   1   7        8.80       12.29      3.55 o 
   8   1   7       85.19       92.71      6.76 o 
   9   1   7       29.41       27.53      6.83 o 
  10   1   7      110.95      131.42     12.31 o 
  11   1   7      269.12      297.94     18.66 o 
  12   1   7        5.20       15.79     10.18 o 
  13   1   7       53.21       38.73     18.74 o 
  14   1   7       22.21       16.45     12.20 o 
 -16   2   7       37.72       27.70     18.22 o 
 -15   2   7       84.66       89.72     22.58 o 
 -14   2   7      106.45      103.50     22.44 o 
 -13   2   7        1.27        6.92      5.56 o 
 -12   2   7      428.98      433.17     16.89 o 
 -11   2   7      189.73      196.94     11.62 o 
 -10   2   7     1441.34     1394.85     23.02 o 
  -9   2   7        0.29        0.34      2.51 o 
  -8   2   7      525.91      550.10     11.04 o 
  -7   2   7     1373.78     1467.11     19.44 o 
  -6   2   7       90.97       86.07      4.73 o 
  -5   2   7        1.24        4.74      1.68 o 
  -4   2   7      409.63      523.59      8.80 o 
  -3   2   7      571.36      460.75      9.27 o 
  -2   2   7       69.02       56.86      3.47 o 
  -1   2   7      455.94      370.38      7.77 o 
   0   2   7        1.23        3.08      1.50 o 
   1   2   7       66.57       73.82      3.89 o 
   2   2   7      122.68       90.09      4.26 o 
   3   2   7       15.95       22.67      2.32 o 
   4   2   7        8.37       11.69      2.37 o 
   5   2   7     1000.64      997.46     25.80 o 
   6   2   7      146.18      139.52      6.73 o 
   7   2   7      911.86      946.42     23.85 o 
   8   2   7      553.42      529.55     18.50 o 
   9   2   7       35.80       31.64      6.99 o 
  10   2   7       61.15       68.81      9.95 o 
  11   2   7      153.49      165.25     14.47 o 
  12   2   7        0.09        8.79      9.88 o 
  13   2   7       72.66       55.49     14.24 o 
  14   2   7       14.95       14.77     12.17 o 
 -16   3   7       20.57        6.67     16.52 o 
 -15   3   7        2.78        7.91     15.26 o 
 -14   3   7        3.50        1.60      7.55 o 
 -13   3   7      263.09      267.75     15.14 o 
 -12   3   7       89.69       79.23      8.76 o 
 -11   3   7       40.23       51.56      9.00 o 
 -10   3   7      978.11      986.39     21.07 o 
  -9   3   7      717.28      718.74     16.65 o 
  -8   3   7      753.94      713.47     12.88 o 
  -7   3   7     1000.36      910.46     13.29 o 
  -6   3   7       45.15       55.33      4.01 o 
  -5   3   7     7362.47     7442.98     60.99 o 
  -4   3   7       30.95       36.75      3.08 o 
  -3   3   7     2508.21     2701.78     27.53 o 
  -2   3   7        3.22        9.25      1.74 o 
  -1   3   7       11.19       12.19      1.88 o 
   0   3   7        3.91        2.40      1.67 o 
   1   3   7      848.82      936.11     14.00 o 
   2   3   7     3137.01     3137.38     30.41 o 
   3   3   7       25.05       31.65      2.74 o 
   4   3   7        4.04        6.43      4.65 o 
   5   3   7     3859.40     3779.33     56.36 o 
   6   3   7     1846.82     1811.68     47.74 o 
   7   3   7       80.59       74.68      8.49 o 
   8   3   7      235.94      237.20     18.98 o 
   9   3   7      362.72      381.42     33.67 o 
  10   3   7        6.80       -2.91      6.04 o 
  11   3   7       38.11       35.67     10.70 o 
  12   3   7       26.51       20.70      9.90 o 
  13   3   7      139.85      147.94     27.98 o 
 -16   4   7       10.24        9.40     15.58 o 
 -15   4   7       38.07       38.06      8.54 o 
 -14   4   7       44.80       45.83      9.27 o 
 -13   4   7      579.08      566.14     19.62 o 
 -12   4   7       92.43       91.02      9.58 o 
 -11   4   7      391.15      325.71     29.37 o 
 -10   4   7      139.31      141.04     10.82 o 
  -9   4   7      439.79      446.25     14.49 o 
  -8   4   7     1566.95     1642.87     21.48 o 
  -7   4   7      553.19      577.24     11.27 o 
  -6   4   7      205.27      189.81      6.58 o 
  -5   4   7        7.48        9.90      2.27 o 
  -4   4   7      162.00      173.56      5.85 o 
  -3   4   7      567.60      571.21     12.07 o 
  -2   4   7     2892.60     2968.10     29.28 o 
  -1   4   7       77.77       47.83      3.37 o 
   0   4   7     2038.39     2004.17     19.66 o 
   1   4   7        5.88       14.29      2.67 o 
   2   4   7       85.35      113.07      6.66 o 
   3   4   7      364.48      350.31     10.27 o 
   4   4   7      536.42      518.07     15.64 o 
   5   4   7       51.85       63.53      9.27 o 
   6   4   7      312.86      305.29     29.21 o 
   7   4   7       39.81       29.09     16.98 o 
   8   4   7       53.71       68.59     11.15 o 
   9   4   7      176.01      156.85     16.66 o 
  10   4   7       24.59       18.51      8.18 o 
  11   4   7      636.22      630.68     30.78 o 
  12   4   7       46.47       42.03     12.12 o 
  13   4   7      311.33      399.43     37.45 o 
 -16   5   7       39.81       29.92      8.66 o 
 -15   5   7        3.54       10.85     16.20 o 
 -14   5   7       56.58       53.10     22.05 o 
 -13   5   7      656.49      578.68     25.02 o 
 -12   5   7      285.58      259.37     26.90 o 
 -11   5   7        0.04        1.87      6.64 o 
 -10   5   7      213.45      187.00     20.49 o 
  -9   5   7      423.32      334.64     43.23 o 
  -8   5   7     1482.12     1411.12     28.28 o 
  -7   5   7     1784.94     1754.49     25.64 o 
  -6   5   7       14.22       18.71      3.22 o 
  -5   5   7       70.20       69.47      4.77 o 
  -4   5   7     1407.92     1228.55     22.69 o 
  -3   5   7      440.05      452.49      8.61 o 
  -2   5   7      144.94      148.39      8.33 o 
  -1   5   7      112.40      113.42      6.92 o 
   0   5   7       18.02       13.98      2.76 o 
   1   5   7      555.34      479.30     11.19 o 
   2   5   7      132.89      148.91      7.74 o 
   3   5   7     1328.54     1221.93     52.36 o 
   4   5   7      351.51      370.79     42.92 o 
   5   5   7     1839.15     1803.99     51.97 o 
   6   5   7     1407.76     1264.47     37.72 o 
   7   5   7       11.99        7.50      8.06 o 
   8   5   7      210.35      248.77     23.97 o 
   9   5   7       30.57       27.58      8.73 o 
  10   5   7       29.17       37.16     10.14 o 
  11   5   7        1.63       -2.87      7.67 o 
  12   5   7        0.05       10.71      8.68 o 
 -16   6   7       59.49       41.65      9.87 o 
 -15   6   7      496.16      461.36     25.28 o 
 -14   6   7       36.48       47.69      8.68 o 
 -13   6   7       25.45       16.97      6.82 o 
 -12   6   7      496.16      486.50     18.90 o 
 -11   6   7      280.26      259.98     18.39 o 
 -10   6   7      514.49      546.59     23.84 o 
  -9   6   7       51.64       49.74      6.29 o 
  -8   6   7      395.08      373.32     12.61 o 
  -7   6   7      121.22      123.55      8.07 o 
  -6   6   7      424.67      407.47     10.47 o 
  -5   6   7       87.45       77.21      5.12 o 
  -4   6   7      555.22      550.77     14.25 o 
  -3   6   7       17.47       10.28      2.84 o 
  -2   6   7      614.78      594.40     22.44 o 
  -1   6   7      158.15      145.77      7.77 o 
   0   6   7      159.10      216.79     11.51 o 
   1   6   7      784.89      803.90     21.20 o 
   2   6   7      233.17      206.88     19.84 o 
   3   6   7       19.71       10.92      5.43 o 
   4   6   7      151.58      140.34     13.68 o 
   5   6   7        0.16       -3.04      4.33 o 
   6   6   7      116.10      103.71     12.97 o 
   7   6   7      257.67      259.49     20.67 o 
   8   6   7      508.83      515.83     25.66 o 
   9   6   7      168.46      148.93     21.79 o 
  10   6   7      648.90      626.53     30.86 o 
  11   6   7       33.06       27.33     10.60 o 
  12   6   7        8.86       -3.40     15.07 o 
 -16   7   7       70.03       63.60     11.13 o 
 -15   7   7       46.02       36.74     10.97 o 
 -14   7   7      167.32      151.87     13.26 o 
 -13   7   7       56.38       46.83     10.35 o 
 -12   7   7      749.77      721.44     22.96 o 
 -11   7   7        2.79       13.44      5.74 o 
 -10   7   7       67.00       52.72      7.81 o 
  -9   7   7      298.37      276.26     12.03 o 
  -8   7   7      299.97      276.49     19.00 o 
  -7   7   7      158.01      151.35      8.85 o 
  -6   7   7     1545.46     1503.61     32.50 o 
  -5   7   7       41.23       47.05      5.52 o 
  -4   7   7      290.78      244.75     10.34 o 
  -3   7   7      175.95      169.47      8.96 o 
  -2   7   7      753.95      674.16     19.98 o 
  -1   7   7     3702.52     3581.90     56.96 o 
   0   7   7      117.38      136.31     10.62 o 
   1   7   7     2637.19     2706.71     46.82 o 
   2   7   7     2969.35     2909.50     60.49 o 
   3   7   7     1109.61     1109.04     39.04 o 
   4   7   7     1849.61     1833.43     46.57 o 
   5   7   7        6.91        6.80      8.36 o 
   6   7   7       25.55       19.36      7.68 o 
   7   7   7      259.56      241.72     36.92 o 
   8   7   7      181.34      193.70     19.04 o 
   9   7   7       45.22       57.61     12.41 o 
  10   7   7      116.19      136.69     17.64 o 
  11   7   7       64.80       59.82     13.81 o 
 -15   8   7        0.07        0.99      6.12 o 
 -14   8   7      151.29      162.64     13.32 o 
 -13   8   7       13.13       19.50      7.02 o 
 -12   8   7      271.31      287.67     14.85 o 
 -11   8   7        0.29        0.05      4.77 o 
 -10   8   7      331.64      345.86     15.02 o 
  -9   8   7       13.39       13.22      5.63 o 
  -8   8   7      140.42      144.66     12.30 o 
  -7   8   7       16.93        9.83      4.85 o 
  -6   8   7      856.82      839.25     23.72 o 
  -5   8   7        6.12        2.69      5.47 o 
  -4   8   7      156.38      143.76     11.27 o 
  -3   8   7      617.48      650.18     24.42 o 
  -2   8   7      106.56      107.15      9.91 o 
  -1   8   7     2455.82     2414.87     44.39 o 
   0   8   7       35.91       38.53      6.50 o 
   1   8   7      154.29      171.63     12.41 o 
   2   8   7      306.18      310.75     18.56 o 
   3   8   7      235.08      230.05     18.11 o 
   4   8   7       72.47       62.90     20.75 o 
   5   8   7      267.68      257.84     20.39 o 
   6   8   7     1180.08     1216.43     71.23 o 
   7   8   7       54.82       67.36     12.56 o 
   8   8   7       97.75      110.30     15.62 o 
   9   8   7      262.56      260.32     25.19 o 
  10   8   7      226.53      207.34     21.56 o 
 -15   9   7        4.31        1.60      8.30 o 
 -14   9   7        4.07       12.06      9.09 o 
 -13   9   7       57.17       65.91     21.61 o 
 -12   9   7        2.42        6.10      7.50 o 
 -11   9   7      466.36      412.47     25.31 o 
 -10   9   7      221.28      211.41     16.20 o 
  -9   9   7     1315.58     1253.29     33.40 o 
  -8   9   7      537.56      506.50     19.84 o 
  -7   9   7     1063.24     1013.64     37.35 o 
  -6   9   7      101.75      105.74     13.88 o 
  -5   9   7      245.27      182.23     17.47 o 
  -4   9   7      365.94      298.55     32.44 o 
  -3   9   7      251.00      168.70     17.23 o 
  -2   9   7        7.37        9.43      4.91 o 
  -1   9   7       83.52       99.55     10.15 o 
   0   9   7      147.44      107.66     10.50 o 
   1   9   7      101.55       90.66     11.73 o 
   2   9   7      218.81      276.59     17.99 o 
   3   9   7      216.71      230.50     18.94 o 
   4   9   7      327.95      349.68     38.48 o 
   5   9   7        0.04        2.91     13.88 o 
   6   9   7      666.16      630.48     29.33 o 
   7   9   7       41.77       39.88     10.39 o 
   8   9   7      105.15      101.27     15.27 o 
   9   9   7      193.81      166.49     19.75 o 
 -14  10   7        6.02       15.16      9.99 o 
 -13  10   7      116.93      111.89     16.49 o 
 -12  10   7        2.96       11.37      8.46 o 
 -11  10   7      108.14      114.30     16.09 o 
 -10  10   7       28.08       28.03     11.11 o 
  -9  10   7        4.16       -0.35      6.69 o 
  -8  10   7       80.69       96.22     18.17 o 
  -7  10   7      419.44      377.80     27.55 o 
  -6  10   7      874.03      810.18     33.30 o 
  -5  10   7      152.92      188.40     18.66 o 
  -4  10   7        0.33        5.54      5.10 o 
  -3  10   7      136.78      144.14     15.51 o 
  -2  10   7        1.62       -3.50      3.50 o 
  -1  10   7       33.76       26.22      6.47 o 
   0  10   7       28.97       30.00      6.98 o 
   1  10   7       76.88       53.30     12.65 o 
   2  10   7      283.24      287.26     27.50 o 
   3  10   7      119.30      101.61     17.84 o 
   4  10   7       10.43       26.06      8.66 o 
   5  10   7      200.94      175.47     18.38 o 
   6  10   7        2.73        5.93      7.18 o 
   7  10   7      614.71      685.77     32.00 o 
   8  10   7       79.37       80.12     14.80 o 
 -14  11   7        8.89       -5.50      8.56 o 
 -13  11   7      122.22      139.54     18.84 o 
 -12  11   7       58.10       53.36     13.25 o 
 -11  11   7      589.44      597.92     30.70 o 
 -10  11   7      446.88      438.29     33.09 o 
  -9  11   7      103.88      109.31     16.85 o 
  -8  11   7      333.56      369.13     28.91 o 
  -7  11   7       28.55       41.95     11.09 o 
  -6  11   7      196.04      180.98     30.92 o 
  -5  11   7        0.30        3.03      5.61 o 
  -4  11   7        9.77       -2.48      6.30 o 
  -3  11   7        6.09        7.64      6.60 o 
  -2  11   7       14.71       13.93      6.69 o 
  -1  11   7       15.99       31.37      7.47 o 
   0  11   7      610.22      559.70     25.29 o 
   1  11   7      148.83      173.01     24.42 o 
   2  11   7      106.37      127.47     28.95 o 
   3  11   7      244.00      265.51     21.79 o 
   4  11   7        0.36        1.49      6.56 o 
   5  11   7      100.11      135.89     16.99 o 
   6  11   7        6.28        6.38     13.75 o 
   7  11   7        9.94       18.36      9.32 o 
 -13  12   7        1.07       -8.47      8.47 o 
 -12  12   7      145.80      122.94     31.18 o 
 -11  12   7      316.50      296.93     28.84 o 
 -10  12   7       38.37       42.92     18.61 o 
  -9  12   7       67.29       86.04     15.81 o 
  -8  12   7     1079.63     1082.50     43.65 o 
  -7  12   7        1.63        7.16      7.51 o 
  -6  12   7      581.52      585.48     30.17 o 
  -5  12   7      548.85      557.98     28.59 o 
  -4  12   7      103.22       94.15     14.18 o 
  -3  12   7      576.64      632.99     29.44 o 
  -2  12   7      334.79      365.66     41.55 o 
  -1  12   7      219.95      217.00     24.97 o 
   0  12   7      122.44      134.76     15.75 o 
   1  12   7       40.25       68.44     19.38 o 
   2  12   7       47.94       54.12     11.38 o 
   3  12   7      157.25      162.89     26.44 o 
   4  12   7        0.70        6.53      6.99 o 
   5  12   7        0.72       10.83      8.45 o 
   6  12   7      194.09      214.16     36.54 o 
 -12  13   7       94.36       84.88     27.91 o 
 -11  13   7       99.99       67.53     24.47 o 
 -10  13   7      698.52      682.52     61.55 o 
  -9  13   7       45.98       50.31     13.69 o 
  -8  13   7      131.43      135.36     23.90 o 
  -7  13   7      661.57      648.57     46.25 o 
  -6  13   7        3.83        1.57      7.39 o 
  -5  13   7       49.53       74.31     13.72 o 
  -4  13   7      109.35      104.51     19.43 o 
  -3  13   7      475.47      483.22     26.57 o 
  -2  13   7       29.46       45.10     10.79 o 
  -1  13   7       34.91       36.37     12.19 o 
   0  13   7      159.04      172.47     23.29 o 
   1  13   7       17.41        9.81      7.46 o 
   2  13   7      284.59      315.72     24.97 o 
   3  13   7        9.65        8.37      9.21 o 
   4  13   7       26.53       36.98     11.35 o 
 -10  14   7        0.74        8.45     16.47 o 
  -9  14   7       16.78       16.31     10.69 o 
  -8  14   7       33.41       40.08     12.91 o 
  -7  14   7      378.05      399.73     31.65 o 
  -6  14   7       89.09      132.09     18.67 o 
  -5  14   7      220.01      144.31     21.40 o 
  -4  14   7      218.89      233.52     22.74 o 
  -3  14   7      142.97      152.73     18.25 o 
  -2  14   7      101.87      127.60     20.95 o 
  -1  14   7      453.61      524.06     35.28 o 
   0  14   7      277.48      317.90     31.98 o 
   1  14   7       80.95       30.55     11.58 o 
  -8  15   7       48.99       44.46     13.76 o 
  -7  15   7      189.69      220.13     42.23 o 
  -6  15   7       26.79       43.61     13.06 o 
  -5  15   7      169.93      205.98     22.84 o 
  -4  15   7      211.19      224.29     23.14 o 
  -3  15   7      106.60      102.22     20.33 o 
  -2  15   7      566.37      582.14     38.76 o 
  -1  15   7      208.33      211.08     26.87 o 
   0 -17   8      172.31      204.88     17.59 o 
   1 -17   8        2.06        8.01     11.09 o 
   2 -17   8        3.23        4.94      6.45 o 
   3 -17   8       33.84       41.50     19.14 o 
   4 -17   8       28.71       20.11     19.22 o 
   5 -17   8       59.83       79.92     13.56 o 
   6 -17   8        6.98       14.71     17.81 o 
   0 -16   8        3.76       14.41      5.01 o 
   1 -16   8      271.71      283.43     19.59 o 
   2 -16   8       45.62       52.21      9.69 o 
   3 -16   8      252.67      251.18     20.46 o 
   4 -16   8        5.48        6.06      6.49 o 
   5 -16   8      101.83      130.01     17.07 o 
   6 -16   8      186.80      206.64     21.69 o 
   7 -16   8        0.37        2.96      7.31 o 
   8 -16   8      133.16      136.44     19.62 o 
  -1 -15   8      312.57      320.19     39.04 o 
   0 -15   8      175.78      180.12     11.66 o 
   1 -15   8        3.46       11.42      5.47 o 
   2 -15   8      235.86      240.99     19.51 o 
   3 -15   8       46.83       44.65      9.37 o 
   4 -15   8       77.37       88.07     13.03 o 
   5 -15   8       19.55       17.40      8.26 o 
   6 -15   8       66.67       69.92     14.91 o 
   7 -15   8      103.28      137.73     18.29 o 
   8 -15   8       26.94       38.39     11.96 o 
   9 -15   8      380.60      382.17     31.63 o 
  10 -15   8       12.28       23.93     11.34 o 
  -7 -14   8        4.44       -3.34      6.60 o 
  -6 -14   8      149.65      125.50     10.13 o 
  -5 -14   8      307.55      353.81     42.23 o 
  -2 -14   8      174.80      169.08     27.46 o 
  -1 -14   8       72.46       68.45     19.73 o 
   0 -14   8      824.93      798.43     23.75 o 
   1 -14   8     1559.32     1668.24     40.96 o 
   2 -14   8      326.54      383.07     19.64 o 
   3 -14   8      113.16       95.04     12.25 o 
   4 -14   8      941.75      956.00     34.52 o 
   5 -14   8       21.16       17.31      7.70 o 
   6 -14   8      110.50      140.38     28.98 o 
   7 -14   8      113.69      116.77     16.28 o 
   8 -14   8      240.42      257.75     24.91 o 
   9 -14   8        4.69       12.24     10.35 o 
  10 -14   8       89.24      104.57     23.28 o 
  11 -14   8      169.37      140.16     30.65 o 
  -8 -13   8       31.08       48.88     18.76 o 
  -7 -13   8      698.22      686.28     25.11 o 
  -6 -13   8       35.77       45.34      7.35 o 
  -5 -13   8      138.20      140.07      9.35 o 
  -4 -13   8       74.92      113.19     23.57 o 
  -3 -13   8       13.10       29.77      9.55 o 
  -2 -13   8        0.01        3.19      8.31 o 
  -1 -13   8      264.40      310.22     35.62 o 
   0 -13   8       13.88       15.69      4.64 o 
   1 -13   8     1026.71     1074.61     30.02 o 
   2 -13   8      946.35      939.54     29.78 o 
   3 -13   8        5.90        2.33      4.98 o 
   4 -13   8        5.54        5.12      5.38 o 
   5 -13   8      461.85      513.35     35.61 o 
   6 -13   8      338.60      323.84     22.02 o 
   7 -13   8       79.19       71.69     22.61 o 
   8 -13   8      269.34      239.19     29.05 o 
   9 -13   8      373.81      498.37     53.78 o 
  10 -13   8      114.45      127.10     29.14 o 
  11 -13   8      106.54      132.60     29.09 o 
  12 -13   8      142.20      122.48     29.05 o 
  -9 -12   8       66.94       70.97     17.59 o 
  -8 -12   8      129.51      123.01     13.47 o 
  -7 -12   8        3.55       -4.48      4.48 o 
  -6 -12   8       98.52      114.52     18.38 o 
  -5 -12   8       19.24       22.03      7.20 o 
  -4 -12   8       83.07      129.25     24.87 o 
  -3 -12   8       36.92       31.85      9.58 o 
  -2 -12   8      105.98      115.53     16.36 o 
  -1 -12   8      743.96      697.92     30.21 o 
   0 -12   8       18.25       10.25      3.81 o 
   1 -12   8        6.15        8.12      4.31 o 
   2 -12   8       64.99       87.53     10.05 o 
   3 -12   8       67.99       66.14      9.40 o 
   4 -12   8      151.75      161.36     15.34 o 
   5 -12   8       22.07       23.12      7.49 o 
   6 -12   8      185.96      152.48     16.53 o 
   7 -12   8       88.40       62.31     11.89 o 
   8 -12   8        0.03       -2.14      6.16 o 
   9 -12   8      187.68      133.76     27.23 o 
  10 -12   8       43.09       32.66     10.90 o 
  11 -12   8       84.56      108.25     25.71 o 
  12 -12   8       12.31       11.32      9.81 o 
 -10 -11   8       59.17       60.17     11.45 o 
  -9 -11   8      104.06      128.39     19.50 o 
  -8 -11   8       54.25       53.49      9.57 o 
  -7 -11   8      173.47      204.42     19.38 o 
  -6 -11   8       43.47       35.55      6.86 o 
  -5 -11   8      158.87      177.93     10.26 o 
  -4 -11   8       27.59        8.41      5.44 o 
  -3 -11   8      557.74      553.05     26.48 o 
  -2 -11   8      145.97      145.75     16.04 o 
  -1 -11   8      214.21      281.59     19.97 o 
   0 -11   8      296.69      302.78     15.23 o 
   1 -11   8      580.15      577.44     17.08 o 
   2 -11   8        7.51       16.06      5.20 o 
   3 -11   8      923.87      938.45     78.59 o 
   4 -11   8       73.38       51.28      8.98 o 
   5 -11   8       44.01       45.18      8.98 o 
   6 -11   8       49.70       47.61      9.89 o 
   7 -11   8      110.43      103.24     14.19 o 
   8 -11   8       14.87       12.57      7.45 o 
   9 -11   8      155.41      135.23     17.27 o 
  10 -11   8      130.98      133.33     17.35 o 
  11 -11   8      163.88      156.07     27.69 o 
  12 -11   8       38.45       36.33     16.66 o 
  13 -11   8       51.84       37.31     16.18 o 
 -11 -10   8        5.92        7.56     15.95 o 
 -10 -10   8        5.08        8.45      7.18 o 
  -9 -10   8      208.43      204.52     17.71 o 
  -8 -10   8        0.06        5.70      7.73 o 
  -7 -10   8       29.65       13.03      6.92 o 
  -6 -10   8       12.48        6.54     14.97 o 
  -5 -10   8       35.77       48.47      6.30 o 
  -4 -10   8      747.53      670.00     14.62 o 
  -3 -10   8       49.85       51.93     11.29 o 
  -2 -10   8      178.59      140.68     14.88 o 
  -1 -10   8     1446.74     1315.96     18.75 o 
   0 -10   8     1525.43     1400.49     27.09 o 
   1 -10   8      232.30      186.66      9.99 o 
   2 -10   8     1086.62     1070.46     55.35 o 
   3 -10   8      605.57      527.87     21.14 o 
   4 -10   8      453.91      559.07     25.47 o 
   5 -10   8        4.25        0.69      4.33 o 
   6 -10   8      490.54      544.34     50.75 o 
   7 -10   8      780.55      719.48     30.21 o 
   8 -10   8       13.09       16.37      7.40 o 
   9 -10   8       30.77       34.84      9.89 o 
  10 -10   8        3.80        0.09      7.58 o 
  11 -10   8       17.53       30.49      8.80 o 
  12 -10   8      381.69      376.71     31.90 o 
  13 -10   8       12.26       23.28     13.90 o 
 -12  -9   8      388.71      183.27     23.61 o 
 -11  -9   8        6.45       12.61      7.61 o 
 -10  -9   8        1.51        5.67     14.12 o 
  -9  -9   8     1057.92     1099.31     43.65 o 
  -8  -9   8      235.15      253.04     16.45 o 
  -7  -9   8      511.65      497.12     20.43 o 
  -6  -9   8       17.43       28.01      6.08 o 
  -5  -9   8      370.53      321.64     11.80 o 
  -4  -9   8      102.67      107.54      6.97 o 
  -3  -9   8      101.22      107.25     13.79 o 
  -2  -9   8     1782.77     1442.97     41.80 o 
  -1  -9   8      831.71      797.69     11.77 o 
   0  -9   8      171.71      162.54      6.15 o 
   1  -9   8      778.20      731.31     18.60 o 
   2  -9   8     1281.62     1216.74     31.55 o 
   3  -9   8        6.19        8.71      4.07 o 
   4  -9   8        1.94        1.92      4.94 o 
   5  -9   8      205.16      147.44     21.73 o 
   6  -9   8       27.06       11.85      6.61 o 
   7  -9   8      415.31      388.45     21.51 o 
   8  -9   8       18.07       12.03      6.96 o 
   9  -9   8       66.91       48.43     10.86 o 
  10  -9   8       94.95       93.80      9.76 o 
  11  -9   8      285.32      292.73     31.36 o 
  12  -9   8      133.97      117.75     21.56 o 
  13  -9   8        7.99        8.71     12.48 o 
  14  -9   8        1.03        3.10     12.26 o 
 -13  -8   8       46.97       52.08     15.48 o 
 -12  -8   8        1.09       -6.16      8.84 o 
 -11  -8   8      148.42       24.54     15.83 o 
 -10  -8   8      320.43      325.83     21.02 o 
  -9  -8   8        0.09       -2.22      4.98 o 
  -8  -8   8      748.06      718.40     26.61 o 
  -7  -8   8      263.14      276.82     15.66 o 
  -6  -8   8       91.15       94.44      7.98 o 
  -5  -8   8      185.31      160.20     11.45 o 
  -4  -8   8      646.51      667.24     23.03 o 
  -3  -8   8      878.79      864.44     13.44 o 
  -2  -8   8     1440.70     1400.46     19.62 o 
  -1  -8   8      313.49      279.76      6.07 o 
   0  -8   8       63.19       71.42      3.96 o 
   1  -8   8     2072.51     2023.63     52.43 o 
   2  -8   8       54.17       50.91      9.59 o 
   3  -8   8      546.91      431.73     20.67 o 
   4  -8   8     1049.17      977.76     29.95 o 
   5  -8   8      808.81      775.24     44.10 o 
   6  -8   8      476.76      478.86     26.03 o 
   7  -8   8      334.71      371.62     36.64 o 
   8  -8   8        5.65        4.10      4.62 o 
   9  -8   8     1024.49      961.29     23.50 o 
  10  -8   8      518.40      566.54     21.71 o 
  11  -8   8      121.65      130.30     20.96 o 
  12  -8   8       19.09       40.09     14.69 o 
  13  -8   8      325.41      349.95     35.48 o 
  14  -8   8        0.47        0.06     10.40 o 
 -13  -7   8       90.09       51.72     12.60 o 
 -12  -7   8       62.90       57.00     12.01 o 
 -11  -7   8      490.80      482.35     32.83 o 
 -10  -7   8      142.28      123.88     26.46 o 
  -9  -7   8       24.07       17.90     14.19 o 
  -8  -7   8      378.26      359.82     27.78 o 
  -7  -7   8      208.89      236.51     14.55 o 
  -6  -7   8        1.02       -2.95      2.95 o 
  -5  -7   8      175.33      168.08     12.03 o 
  -4  -7   8      848.07      866.10     14.39 o 
  -3  -7   8      424.51      466.80      9.40 o 
  -2  -7   8        7.87       15.44      2.31 o 
  -1  -7   8       24.00       21.97      2.03 o 
   0  -7   8      334.30      308.42      6.92 o 
   1  -7   8       44.04       43.58      3.99 o 
   2  -7   8     1469.01     1407.09     26.93 o 
   3  -7   8        3.80       11.46      3.32 o 
   4  -7   8       31.45       25.70      5.94 o 
   5  -7   8      457.38      502.66     25.43 o 
   6  -7   8      311.43      343.23     13.99 o 
   7  -7   8        0.30       -2.61      3.48 o 
   8  -7   8      708.56      741.69     22.68 o 
   9  -7   8       24.40       17.14      4.41 o 
  10  -7   8       40.08       40.28      6.08 o 
  11  -7   8       12.63       24.40     13.74 o 
  12  -7   8        2.35        0.03      9.28 o 
  13  -7   8       64.87       59.55     15.37 o 
  14  -7   8      201.20      233.18     18.17 o 
 -14  -6   8        4.00        2.48      9.91 o 
 -13  -6   8      262.33      310.74     32.49 o 
 -12  -6   8       39.91       28.99      9.57 o 
 -11  -6   8        0.13       -5.13      5.30 o 
 -10  -6   8      116.74      101.23     13.51 o 
  -9  -6   8     1000.44      993.10     59.58 o 
  -8  -6   8      139.35      146.68     16.43 o 
  -7  -6   8        1.90       -3.01      3.01 o 
  -6  -6   8     1400.48     1378.63     28.11 o 
  -5  -6   8      149.94      137.88      8.36 o 
  -4  -6   8      374.91      378.13     12.87 o 
  -3  -6   8       82.95       56.73      3.97 o 
  -2  -6   8      725.41      754.47     10.84 o 
  -1  -6   8      407.44      371.35      7.49 o 
   0  -6   8      528.68      554.03     10.73 o 
   1  -6   8       28.28       35.17      3.67 o 
   2  -6   8       22.68       15.17      4.10 o 
   3  -6   8      618.37      595.11     15.90 o 
   4  -6   8        3.35        3.33      2.41 o 
   5  -6   8     1179.18     1219.29     26.06 o 
   6  -6   8      109.78      102.93      9.04 o 
   7  -6   8      673.44      684.06     15.38 o 
   8  -6   8      521.33      470.74     13.75 o 
   9  -6   8     1447.49     1417.98     23.89 o 
  10  -6   8      439.76      457.35     19.84 o 
  11  -6   8      792.74      778.95     27.29 o 
  12  -6   8      230.24      185.42     21.53 o 
  13  -6   8       27.41       24.45      9.42 o 
  14  -6   8       24.89       34.84      9.14 o 
  15  -6   8       60.02       44.96     11.46 o 
 -14  -5   8       29.11       34.79     11.18 o 
 -13  -5   8       32.01       56.24     12.38 o 
 -12  -5   8       68.75       83.68     13.84 o 
 -11  -5   8       91.27      110.44     14.69 o 
 -10  -5   8      233.29      208.79     18.72 o 
  -9  -5   8       28.14       18.72      6.86 o 
  -8  -5   8       59.82       59.56      9.25 o 
  -7  -5   8       25.03       26.92      5.10 o 
  -6  -5   8       90.36       99.06      8.93 o 
  -5  -5   8     1218.64     1245.39     38.10 o 
  -4  -5   8      854.80      883.91     14.35 o 
  -3  -5   8     2806.89     2958.34     33.89 o 
  -2  -5   8       67.20       83.62      4.32 o 
  -1  -5   8       59.98       57.16      3.51 o 
   0  -5   8        1.46        1.26      1.66 o 
   1  -5   8      290.63      340.76     20.30 o 
   2  -5   8     1133.83     1207.02     19.51 o 
   3  -5   8     4476.24     4551.12     53.70 o 
   4  -5   8      710.33      665.95     14.45 o 
   5  -5   8      235.94      236.98      7.42 o 
   6  -5   8        4.18       11.58      3.22 o 
   7  -5   8      954.33      945.79     20.41 o 
   8  -5   8      243.17      225.25      9.98 o 
   9  -5   8       47.00       55.36      9.25 o 
  10  -5   8      130.70      153.82     14.20 o 
  11  -5   8       50.96       53.16     10.26 o 
  12  -5   8      375.88      357.03     21.79 o 
  13  -5   8       63.51       58.07     11.33 o 
  14  -5   8       34.68       55.48     11.48 o 
  15  -5   8       28.94       19.66      9.70 o 
 -15  -4   8       27.97       15.35     10.59 o 
 -14  -4   8      233.29      254.13     39.73 o 
 -13  -4   8      447.55      474.12     29.21 o 
 -12  -4   8      204.32      239.35     21.83 o 
 -11  -4   8       93.91       97.86     13.59 o 
 -10  -4   8       91.61       78.25     11.94 o 
  -9  -4   8        4.23       -0.95      4.50 o 
  -8  -4   8     2054.58     2030.45     38.21 o 
  -7  -4   8     3084.40     3073.32     49.82 o 
  -6  -4   8      380.60      402.35     40.87 o 
  -5  -4   8      642.10      561.87     24.83 o 
  -4  -4   8      128.06      138.59      5.34 o 
  -3  -4   8       24.45       16.54      2.30 o 
  -2  -4   8        0.19        3.52      1.50 o 
  -1  -4   8      643.66      664.07     13.08 o 
   0  -4   8     1054.91     1039.85     18.25 o 
   1  -4   8       71.09       52.18      4.51 o 
   2  -4   8       45.65       52.48      4.52 o 
   3  -4   8      312.66      315.41      7.04 o 
   4  -4   8      195.98      187.46      6.76 o 
   5  -4   8        2.96        5.25      2.54 o 
   6  -4   8      407.10      423.73     12.19 o 
   7  -4   8      291.90      285.69      9.94 o 
   8  -4   8     4382.29     4475.33     46.79 o 
   9  -4   8      162.35      156.00     13.86 o 
  10  -4   8      236.19      226.41     16.98 o 
  11  -4   8       13.22        3.71      5.64 o 
  12  -4   8       69.52       46.40     24.42 o 
  13  -4   8      545.72      534.75     24.28 o 
  14  -4   8       57.01       45.10     13.16 o 
  15  -4   8      168.85      178.21     25.33 o 
 -15  -3   8      123.44      131.01     19.00 o 
 -14  -3   8        7.55        5.99      8.53 o 
 -13  -3   8       86.98       89.61     14.64 o 
 -12  -3   8      726.03      747.90     32.71 o 
 -11  -3   8      184.04      172.24     17.67 o 
 -10  -3   8      232.54      248.98     19.75 o 
  -9  -3   8       83.93       98.06     12.22 o 
  -8  -3   8     1082.33     1065.09     25.34 o 
  -7  -3   8      175.69      178.98     10.54 o 
  -6  -3   8      797.36      749.04     16.56 o 
  -5  -3   8     1964.19     1873.85     26.22 o 
  -4  -3   8      904.39      823.68     14.85 o 
  -3  -3   8       31.45        7.03      3.22 o 
  -2  -3   8      601.38      536.83     10.33 o 
  -1  -3   8     1224.22     1250.82     20.07 o 
   0  -3   8     1477.89     1345.43     20.21 o 
   1  -3   8      847.20      779.58      9.43 o 
   2  -3   8     1240.52     1281.68     16.13 o 
   3  -3   8        3.76        9.01      2.09 o 
   4  -3   8      886.18      841.24     13.18 o 
   5  -3   8      572.03      572.25     11.15 o 
   6  -3   8       41.17       34.07      5.49 o 
   7  -3   8        0.06        3.17      2.85 o 
   8  -3   8      375.21      390.63     15.10 o 
   9  -3   8      379.42      380.70     15.45 o 
  10  -3   8       45.32       35.52      8.73 o 
  11  -3   8      351.30      351.41     19.09 o 
  12  -3   8      104.38      107.76     13.42 o 
  13  -3   8        0.83       -1.88      8.53 o 
  14  -3   8      177.86      183.72     16.22 o 
 -16  -2   8        4.33       20.21     11.39 o 
 -15  -2   8        0.04        3.77     11.71 o 
 -14  -2   8      230.08      234.37     23.32 o 
 -13  -2   8        5.01        5.34      7.33 o 
 -12  -2   8        2.00        3.09      6.29 o 
 -11  -2   8      357.80      329.33     49.59 o 
 -10  -2   8      215.01      202.36     17.48 o 
  -9  -2   8       50.72       54.14      7.17 o 
  -8  -2   8      273.85      274.41     12.74 o 
  -7  -2   8      405.31      405.07     12.14 o 
  -6  -2   8       40.84       38.02      3.88 o 
  -5  -2   8       49.61       71.44      6.23 o 
  -4  -2   8      120.30      135.47      5.56 o 
  -3  -2   8      360.74      289.32      6.64 o 
  -2  -2   8      208.38      251.22      6.52 o 
  -1  -2   8      215.58      267.97      5.41 o 
   0  -2   8      128.25      166.24      5.43 o 
   1  -2   8        5.08        8.43      1.91 o 
   2  -2   8        0.24        6.25      3.17 o 
   3  -2   8      758.49      733.86     16.02 o 
   4  -2   8     1422.81     1503.82     17.79 o 
   5  -2   8      487.58      450.12      9.01 o 
   6  -2   8      322.43      359.15      8.41 o 
   7  -2   8     1088.73     1130.78     19.44 o 
   8  -2   8      650.98      652.68     25.26 o 
   9  -2   8       41.57       37.13      6.99 o 
  10  -2   8       29.49       37.81      7.40 o 
  11  -2   8      120.68      115.63     12.92 o 
  12  -2   8      221.52      242.16     16.41 o 
  13  -2   8        3.81       10.69     11.56 o 
  14  -2   8        0.92        1.72     14.62 o 
 -15  -1   8       33.55       24.24     10.30 o 
 -14  -1   8        9.00       29.38     10.45 o 
 -13  -1   8      181.69      163.93     18.65 o 
 -12  -1   8      164.57      140.10     16.28 o 
 -11  -1   8        0.05       -0.33      5.07 o 
 -10  -1   8      559.63      535.65     16.31 o 
  -9  -1   8      482.62      475.18     15.41 o 
  -8  -1   8      428.97      430.85     13.37 o 
  -7  -1   8      558.86      555.54     12.11 o 
  -6  -1   8       34.13       46.55      4.25 o 
  -5  -1   8       95.85      103.56      3.38 o 
  -4  -1   8     2722.93     2761.65     31.05 o 
  -3  -1   8      238.31      269.07      5.50 o 
  -2  -1   8    14624.78    15099.41    126.90 o 
  -1  -1   8      137.38      152.51      5.39 o 
   0  -1   8     2492.85     2776.79     36.21 o 
   1  -1   8      408.65      396.66     15.96 o 
   2  -1   8     1584.70     1529.88     18.47 o 
   3  -1   8      425.15      449.39      8.99 o 
   4  -1   8       16.28       20.19      2.91 o 
   5  -1   8        0.91        2.89      2.13 o 
   6  -1   8       38.30       46.67      4.20 o 
   7  -1   8      313.51      307.91     13.39 o 
   8  -1   8       64.84       73.52     10.76 o 
   9  -1   8      946.17      980.57     24.66 o 
  10  -1   8      120.41      120.17     10.53 o 
  11  -1   8      241.67      243.87     13.62 o 
  12  -1   8      749.89      785.03     25.24 o 
  13  -1   8       36.30       34.86     17.50 o 
  14  -1   8       82.16       94.44     23.95 o 
 -16   0   8       15.57       27.54     18.60 o 
 -15   0   8       28.45       28.46     18.00 o 
 -14   0   8        1.22       -3.33      6.15 o 
 -13   0   8       20.51       20.19      7.47 o 
 -12   0   8      472.43      465.28     19.69 o 
 -11   0   8        3.48        1.75      5.06 o 
 -10   0   8        0.30        0.50      3.42 o 
  -9   0   8      106.06      102.92      5.68 o 
  -8   0   8        7.10       11.09      2.60 o 
  -7   0   8      170.71      172.79      6.42 o 
  -6   0   8      385.65      376.80     10.88 o 
  -5   0   8     1272.09     1299.49     15.08 o 
  -4   0   8      565.24      571.48      8.43 o 
  -3   0   8     7935.28     8570.71     65.39 o 
  -2   0   8     1771.34     1829.72     23.74 o 
  -1   0   8      359.46      312.40      6.53 o 
   0   0   8    10705.49    11940.06    102.93 o 
   1   0   8     1952.36     1888.17     21.28 o 
   2   0   8      308.75      365.35      7.88 o 
   3   0   8     2250.76     2472.53     26.83 o 
   4   0   8      181.43      192.37      6.79 o 
   5   0   8      143.77      164.91      7.89 o 
   6   0   8       89.50       88.04      6.87 o 
   7   0   8      929.46      945.58     23.72 o 
   8   0   8      257.66      273.28     10.83 o 
   9   0   8      745.13      767.85     18.53 o 
  10   0   8        4.45        2.44      4.82 o 
  11   0   8        2.53       -6.62      7.98 o 
  12   0   8        0.78       -8.57      8.57 o 
  13   0   8        5.54        4.45     10.74 o 
  14   0   8       97.08      142.79     27.96 o 
 -16   1   8      225.56      238.23     33.48 o 
 -15   1   8        9.75       13.95     16.88 o 
 -14   1   8      129.52      118.12     23.28 o 
 -13   1   8      164.31      232.27     28.29 o 
 -12   1   8        9.88        4.84      6.61 o 
 -11   1   8      753.73      750.14     19.21 o 
 -10   1   8      618.27      611.77     13.80 o 
  -9   1   8        7.34       12.81      3.43 o 
  -8   1   8       25.94       16.27      2.92 o 
  -7   1   8      192.77      197.27      7.00 o 
  -6   1   8      689.06      694.30     10.82 o 
  -5   1   8      402.64      389.35      8.16 o 
  -4   1   8      162.83      147.00      4.72 o 
  -3   1   8      943.31      841.88     11.29 o 
  -2   1   8      250.64      246.01      5.94 o 
  -1   1   8      340.80      289.78      6.41 o 
   0   1   8      912.82     1160.45     18.36 o 
   1   1   8       93.49       97.19      4.73 o 
   2   1   8     2022.22     2247.58     27.43 o 
   3   1   8      392.77      461.54      9.17 o 
   4   1   8     1901.01     2003.38     25.50 o 
   5   1   8      929.69      915.59     17.94 o 
   6   1   8       63.32       68.75      6.07 o 
   7   1   8      282.29      298.79     14.07 o 
   8   1   8       32.54       33.98      6.40 o 
   9   1   8       97.19      107.85     10.06 o 
  10   1   8        1.06        6.11      5.82 o 
  11   1   8      312.90      341.85     24.84 o 
  12   1   8       31.05       43.45     12.60 o 
  13   1   8      256.63      267.05     56.38 o 
  14   1   8        0.05        4.18     16.23 o 
 -16   2   8       24.48       35.39     18.08 o 
 -15   2   8      156.02      128.09     25.13 o 
 -14   2   8        2.79       16.11     15.20 o 
 -13   2   8        0.22       -4.76     12.35 o 
 -12   2   8       35.75       28.14      5.86 o 
 -11   2   8       82.28       85.10      6.68 o 
 -10   2   8      234.88      214.62      9.53 o 
  -9   2   8       89.16       87.82      5.55 o 
  -8   2   8      850.11      836.39     14.18 o 
  -7   2   8       21.81       25.04      3.61 o 
  -6   2   8      478.17      498.95     14.10 o 
  -5   2   8      223.87      246.21      6.13 o 
  -4   2   8      480.23      453.80      8.31 o 
  -3   2   8     1443.96     1462.41     16.47 o 
  -2   2   8      654.57      660.38     13.88 o 
  -1   2   8     2315.28     2183.65     22.65 o 
   0   2   8      772.68      713.93     14.72 o 
   1   2   8      916.74      896.78     13.20 o 
   2   2   8     4611.29     4660.13     44.81 o 
   3   2   8      551.64      554.20     11.06 o 
   4   2   8      385.62      367.42     10.84 o 
   5   2   8      698.71      691.08     14.87 o 
   6   2   8        0.01        0.51      2.56 o 
   7   2   8      449.64      430.57     16.25 o 
   8   2   8       18.72       21.82      6.17 o 
   9   2   8      254.65      278.46     16.96 o 
  10   2   8       66.80       62.76     10.40 o 
  11   2   8      103.16      104.81     12.45 o 
  12   2   8       11.69        9.64     10.21 o 
  13   2   8        0.49       -9.75      9.75 o 
 -16   3   8       61.35       90.42     22.76 o 
 -15   3   8        0.93        2.41     15.25 o 
 -14   3   8      320.40      364.55     31.06 o 
 -13   3   8      529.38      531.87     20.38 o 
 -12   3   8       20.79       15.67      5.63 o 
 -11   3   8     1000.81      980.06     24.65 o 
 -10   3   8      693.11      736.58     20.70 o 
  -9   3   8      128.91      116.23      7.35 o 
  -8   3   8        2.48        1.87      2.52 o 
  -7   3   8      283.74      278.43      9.37 o 
  -6   3   8     1048.63     1035.97     14.22 o 
  -5   3   8      781.34      786.70     12.55 o 
  -4   3   8      107.15      109.87      4.90 o 
  -3   3   8      270.10      244.22      9.06 o 
  -2   3   8       54.85       67.42      4.11 o 
  -1   3   8       32.64       29.37      3.35 o 
   0   3   8       63.01       75.20      4.02 o 
   1   3   8     1273.34     1237.82     16.68 o 
   2   3   8       26.93       29.84      2.77 o 
   3   3   8     1364.43     1345.09     18.72 o 
   4   3   8      282.70      248.76      9.70 o 
   5   3   8      241.11      241.04     11.77 o 
   6   3   8       34.62       36.26      6.26 o 
   7   3   8      228.70      218.08     13.92 o 
   8   3   8       42.25       38.19      7.56 o 
   9   3   8        5.48       -3.37      6.00 o 
  10   3   8      140.89      137.57     25.13 o 
  11   3   8        2.05        3.16      7.51 o 
  12   3   8       64.77       44.28     19.94 o 
  13   3   8        0.86       -1.79     14.62 o 
 -16   4   8        1.17       15.97     15.68 o 
 -15   4   8        9.79       10.56      6.82 o 
 -14   4   8      128.51      120.62     12.68 o 
 -13   4   8        0.45       -1.28      4.76 o 
 -12   4   8      404.37      388.95     20.02 o 
 -11   4   8      988.09      953.04     25.26 o 
 -10   4   8      375.45      350.48     18.44 o 
  -9   4   8      382.94      406.28     13.20 o 
  -8   4   8     1346.13     1347.70     22.38 o 
  -7   4   8      594.33      574.09     13.91 o 
  -6   4   8       10.70       13.89      2.92 o 
  -5   4   8       37.32       47.97      3.90 o 
  -4   4   8       26.97       28.65      2.89 o 
  -3   4   8     1999.33     1862.88     20.08 o 
  -2   4   8     2852.21     2704.94     29.77 o 
  -1   4   8       47.14       62.86      4.04 o 
   0   4   8     4927.85     4606.99     44.72 o 
   1   4   8      964.04     1000.10     13.66 o 
   2   4   8      788.10      833.64     17.10 o 
   3   4   8     3322.52     3244.40     42.85 o 
   4   4   8      321.58      319.78     12.81 o 
   5   4   8      284.58      285.47     13.10 o 
   6   4   8      182.23      153.76     14.84 o 
   7   4   8       37.39       43.04      9.52 o 
   8   4   8      117.09      107.00     14.20 o 
   9   4   8      339.12      314.30     23.73 o 
  10   4   8      358.61      345.57     26.21 o 
  11   4   8       35.96       43.38     12.18 o 
  12   4   8       17.87       30.07     11.41 o 
 -16   5   8      418.10      395.77     19.90 o 
 -15   5   8       21.67       29.33      8.25 o 
 -14   5   8      377.50      385.44     19.68 o 
 -13   5   8      106.56      116.12     25.55 o 
 -12   5   8       81.68       77.55     17.88 o 
 -11   5   8      150.53      157.54     12.07 o 
 -10   5   8      519.83      433.45     60.60 o 
  -9   5   8        0.92       -2.15      4.12 o 
  -8   5   8     1452.34     1360.16     24.98 o 
  -7   5   8       23.96       25.40      4.19 o 
  -6   5   8      812.56      807.30     15.73 o 
  -5   5   8      364.73      408.51     14.16 o 
  -4   5   8       75.58       73.12      4.77 o 
  -3   5   8       22.30       26.19      3.59 o 
  -2   5   8     1515.31     1466.73     18.93 o 
  -1   5   8     1180.40     1071.37     18.32 o 
   0   5   8     1962.52     1926.43     29.50 o 
   1   5   8      104.77      118.09      9.73 o 
   2   5   8     2645.02     2652.54     37.54 o 
   3   5   8     2291.79     2154.19     49.27 o 
   4   5   8      175.76      151.50     14.44 o 
   5   5   8     4229.69     4308.57     83.38 o 
   6   5   8      118.57      111.11     13.62 o 
   7   5   8      912.44      907.86     33.30 o 
   8   5   8      409.89      399.97     22.66 o 
   9   5   8       96.10       83.37     13.74 o 
  10   5   8      401.24      425.28     46.82 o 
  11   5   8       41.67       48.19     11.87 o 
  12   5   8        6.79        5.82      9.75 o 
 -16   6   8      300.19      309.42     18.76 o 
 -15   6   8       56.58       73.07     19.48 o 
 -14   6   8      272.99      269.87     16.14 o 
 -13   6   8      614.61      548.93     48.68 o 
 -12   6   8        0.45       -4.79      4.79 o 
 -11   6   8        4.11       -4.54      4.54 o 
 -10   6   8      234.92      244.53     13.47 o 
  -9   6   8      796.62      801.34     28.72 o 
  -8   6   8        1.82        1.02      3.34 o 
  -7   6   8        2.30        2.83      2.64 o 
  -6   6   8       99.23      107.74      6.65 o 
  -5   6   8        1.68        0.41      2.47 o 
  -4   6   8      126.91      130.99      5.79 o 
  -3   6   8      485.61      536.82     14.39 o 
  -2   6   8     1083.59     1081.46     21.09 o 
  -1   6   8      507.37      503.78     13.60 o 
   0   6   8        7.54        7.00      3.85 o 
   1   6   8     1935.55     1893.91     36.92 o 
   2   6   8     1524.03     1640.34     45.79 o 
   3   6   8       85.01       72.44     10.60 o 
   4   6   8      561.41      616.65     25.33 o 
   5   6   8        7.87        2.09      5.51 o 
   6   6   8      436.94      410.14     22.02 o 
   7   6   8      266.00      239.67     20.07 o 
   8   6   8        0.50       -4.37      7.99 o 
   9   6   8       33.73       41.23     10.99 o 
  10   6   8       70.91       81.31     14.53 o 
  11   6   8        7.55       -2.03      7.92 o 
 -16   7   8       64.09       56.92     10.87 o 
 -15   7   8      521.93      501.41     22.88 o 
 -14   7   8        5.77        9.75      6.45 o 
 -13   7   8      132.99      144.49     12.61 o 
 -12   7   8        2.52        1.07      5.48 o 
 -11   7   8      472.49      493.27     18.46 o 
 -10   7   8       39.00       49.06      7.46 o 
  -9   7   8       28.75       24.95      5.15 o 
  -8   7   8      345.18      372.93     12.25 o 
  -7   7   8     1251.53     1219.74     22.40 o 
  -6   7   8       14.26       19.55      4.53 o 
  -5   7   8      290.82      274.92     11.11 o 
  -4   7   8     1243.31     1263.31     24.42 o 
  -3   7   8      492.34      465.41     18.24 o 
  -2   7   8       15.72       24.48      5.73 o 
  -1   7   8       98.86      102.64      9.68 o 
   0   7   8     1493.93     1351.80     30.78 o 
   1   7   8      133.46      158.65     11.88 o 
   2   7   8     1058.52      962.40     31.49 o 
   3   7   8     4552.96     4315.32    107.12 o 
   4   7   8       71.00       51.25      9.84 o 
   5   7   8       11.94       11.52      7.15 o 
   6   7   8      199.18      210.62     19.23 o 
   7   7   8      167.79      165.71     17.68 o 
   8   7   8      310.82      359.51     24.03 o 
   9   7   8       22.16       36.29     11.09 o 
  10   7   8        9.29        9.12      8.76 o 
 -15   8   8      112.94      100.89     24.42 o 
 -14   8   8       56.28       57.75      9.16 o 
 -13   8   8      172.87      167.33     13.20 o 
 -12   8   8      804.88      776.03     23.32 o 
 -11   8   8      248.22      234.67     20.34 o 
 -10   8   8      723.66      690.90     19.44 o 
  -9   8   8       26.06       33.18      7.06 o 
  -8   8   8      269.42      293.60     16.38 o 
  -7   8   8       16.91       10.51      5.07 o 
  -6   8   8      753.55      719.48     22.13 o 
  -5   8   8      106.70      121.18     10.42 o 
  -4   8   8      759.40      672.46     21.48 o 
  -3   8   8     1508.47     1361.81     31.84 o 
  -2   8   8      202.63      209.87     14.07 o 
  -1   8   8      618.19      646.51     21.09 o 
   0   8   8     1076.80     1088.45     28.14 o 
   1   8   8        0.35        1.66      4.26 o 
   2   8   8       88.24       82.14     11.54 o 
   3   8   8        4.79        4.62      6.20 o 
   4   8   8       11.66       14.81      6.87 o 
   5   8   8       47.97       57.55     19.11 o 
   6   8   8        9.02        5.79      7.30 o 
   7   8   8      538.18      525.61     50.77 o 
   8   8   8        0.27        5.57      7.37 o 
   9   8   8       65.45       58.16     12.91 o 
  10   8   8        0.22       -4.81      7.25 o 
 -15   9   8       68.09       74.87     13.94 o 
 -14   9   8       11.66       -5.37      7.99 o 
 -13   9   8       11.71       14.31     13.41 o 
 -12   9   8        8.22       15.37      9.34 o 
 -11   9   8      102.28       86.81     14.09 o 
 -10   9   8       15.20        6.20      5.96 o 
  -9   9   8      387.77      394.59     20.13 o 
  -8   9   8       13.11       16.37      9.78 o 
  -7   9   8        0.54        1.63      5.95 o 
  -6   9   8       63.92       75.78     12.38 o 
  -5   9   8      121.32      142.80     17.05 o 
  -4   9   8      169.89      202.46     27.82 o 
  -3   9   8      413.45      435.48     18.05 o 
  -2   9   8       57.25       72.61      9.17 o 
  -1   9   8        2.24        7.51      4.85 o 
   0   9   8       40.98       40.00     10.52 o 
   1   9   8      174.89      203.43     17.68 o 
   2   9   8       71.20       86.61     12.35 o 
   3   9   8       19.35       16.01      7.77 o 
   4   9   8      220.13      198.61     32.53 o 
   5   9   8       55.97       64.28     12.22 o 
   6   9   8      338.74      310.83     24.59 o 
   7   9   8        6.00       19.70     10.48 o 
   8   9   8       94.74      106.37     21.05 o 
   9   9   8       27.48        7.38     16.24 o 
 -14  10   8       21.18       23.01     11.27 o 
 -13  10   8       92.39       62.43     14.09 o 
 -12  10   8        0.86        2.58      8.38 o 
 -11  10   8      433.24      455.35     27.78 o 
 -10  10   8       84.71       92.63     11.94 o 
  -9  10   8      379.35      419.91     25.62 o 
  -8  10   8       33.95       40.02     11.15 o 
  -7  10   8     1139.70      982.28     38.45 o 
  -6  10   8        0.45        1.29      5.83 o 
  -5  10   8       17.26       28.75      8.56 o 
  -4  10   8     1491.51     1506.30     81.49 o 
  -3  10   8       74.05       64.49     11.16 o 
  -2  10   8     1196.59     1116.85     30.56 o 
  -1  10   8      651.71      633.00     37.74 o 
   0  10   8      103.16       78.99     11.49 o 
   1  10   8      167.49      144.82     15.71 o 
   2  10   8      120.06      119.91     14.83 o 
   3  10   8       37.21       40.38     10.15 o 
   4  10   8       18.21       20.17      8.59 o 
   5  10   8      283.63      252.30     22.41 o 
   6  10   8       11.95        5.02      9.68 o 
   7  10   8      195.99      215.97     24.90 o 
   8  10   8      208.39      184.83     26.10 o 
 -13  11   8        0.08      -11.95     18.81 o 
 -12  11   8       76.86       89.86     15.86 o 
 -11  11   8      677.35      647.75     32.16 o 
 -10  11   8       61.63       62.41     14.17 o 
  -9  11   8      434.74      410.79     28.28 o 
  -8  11   8      617.62      576.17     30.65 o 
  -7  11   8       80.02       80.84     21.54 o 
  -6  11   8      975.82      876.63     36.35 o 
  -5  11   8      361.08      343.48     23.66 o 
  -4  11   8       62.97       68.16     12.21 o 
  -3  11   8       92.41      106.50     14.33 o 
  -2  11   8      560.54      518.68     25.68 o 
  -1  11   8       23.38       33.38      7.89 o 
   0  11   8       33.43       50.12     10.53 o 
   1  11   8      228.48      226.36     20.04 o 
   2  11   8        6.15       -5.47      6.95 o 
   3  11   8      101.38      110.20     21.24 o 
   4  11   8        2.05       -3.49      6.58 o 
   5  11   8      221.28      234.57     30.13 o 
   6  11   8       57.21       49.13     12.64 o 
 -12  12   8      267.59      311.11     26.98 o 
 -11  12   8        0.15        6.17     13.62 o 
 -10  12   8        3.53       18.17     10.07 o 
  -9  12   8      246.83      290.17     36.53 o 
  -8  12   8       11.04       31.39     22.56 o 
  -7  12   8       75.57       44.42     11.99 o 
  -6  12   8      593.94      534.02     31.03 o 
  -5  12   8      108.27      109.38     27.76 o 
  -4  12   8      212.76      166.49     18.81 o 
  -3  12   8      670.09      633.61     30.30 o 
  -2  12   8      306.37      289.95     23.78 o 
  -1  12   8      877.19      814.46     43.35 o 
   0  12   8      122.21       89.93     42.87 o 
   1  12   8        0.37        8.20     22.71 o 
   2  12   8       79.57       82.25     13.94 o 
   3  12   8       75.45       87.46     14.72 o 
   4  12   8       13.76       21.36      9.76 o 
   5  12   8      215.22      205.60     21.85 o 
 -11  13   8        6.31        8.44     16.74 o 
 -10  13   8       14.26       27.90     11.78 o 
  -9  13   8       98.29      107.32     18.11 o 
  -8  13   8       80.21       80.30     16.04 o 
  -7  13   8       94.28      121.76     21.45 o 
  -6  13   8      126.60      128.26     18.14 o 
  -5  13   8       27.68       29.88     10.45 o 
  -4  13   8      382.10      385.82     30.32 o 
  -3  13   8        5.32        6.10     10.91 o 
  -2  13   8      289.80      318.49     25.43 o 
  -1  13   8       16.58       16.09      9.82 o 
   0  13   8       68.11       72.08     16.54 o 
   1  13   8      397.89      401.68     25.78 o 
   2  13   8      265.27      283.09     24.51 o 
   3  13   8        0.25        8.18      8.25 o 
  -9  14   8      189.02      233.37     27.83 o 
  -8  14   8       34.25       35.96     13.02 o 
  -7  14   8     1804.47     1888.42     61.73 o 
  -6  14   8       41.94       47.18     12.99 o 
  -5  14   8       46.04       78.70     16.61 o 
  -4  14   8      699.79      710.71     51.77 o 
  -3  14   8      278.47      279.46     24.77 o 
  -2  14   8       54.61       58.22     16.50 o 
  -1  14   8        0.58       -5.63      7.82 o 
   0  14   8        0.21       -0.79      8.09 o 
   1  14   8      183.97      200.91     27.21 o 
  -6  15   8       15.37       16.46     10.69 o 
  -5  15   8       24.50       49.02     13.78 o 
  -4  15   8        0.02        1.13      8.15 o 
  -3  15   8        0.28        6.85     10.37 o 
   0 -17   9      333.75      321.58     16.80 o 
   1 -17   9       38.33       52.51      9.81 o 
   2 -17   9       64.16       43.17     20.16 o 
   3 -17   9        1.94        8.07      7.27 o 
   4 -17   9       13.70       29.63      9.23 o 
   5 -17   9      151.61      153.92     18.51 o 
  -1 -16   9       51.60       81.20     22.33 o 
   0 -16   9       74.67       80.26     12.08 o 
   1 -16   9      317.51      330.21     42.78 o 
   2 -16   9       15.26       11.98      7.46 o 
   3 -16   9      152.41      136.37     25.15 o 
   4 -16   9       40.04       42.77     10.28 o 
   5 -16   9       89.20       73.84     35.53 o 
   6 -16   9      250.31      297.17     25.96 o 
   7 -16   9      108.71      102.81     16.81 o 
   8 -16   9        4.02        8.35      9.74 o 
  -1 -15   9       39.84       50.62      9.33 o 
   0 -15   9      403.51      402.09     17.86 o 
   1 -15   9      247.87      281.17     16.54 o 
   2 -15   9       27.65       34.74      8.51 o 
   3 -15   9      267.04      279.23     19.07 o 
   4 -15   9      184.54      172.04     30.85 o 
   5 -15   9       61.95       82.18     13.19 o 
   6 -15   9       33.04       34.30      9.63 o 
   7 -15   9       12.22        9.36      8.35 o 
   8 -15   9      117.30      127.04     18.90 o 
   9 -15   9      296.91      241.75     25.56 o 
  10 -15   9       19.19       29.68     12.09 o 
  -7 -14   9        1.37       10.52     12.17 o 
  -6 -14   9       49.79       43.47      9.84 o 
  -5 -14   9       30.38       46.71     17.08 o 
  -2 -14   9      431.53      405.59     36.11 o 
  -1 -14   9      629.29      622.65     19.10 o 
   0 -14   9      207.83      173.91     11.48 o 
   1 -14   9      531.12      574.82     22.23 o 
   2 -14   9      581.44      659.04     31.15 o 
   3 -14   9      624.04      655.42     27.27 o 
   4 -14   9      668.25      756.48     30.81 o 
   5 -14   9      121.38      125.99     15.68 o 
   6 -14   9      750.55      361.98     28.33 o 
   7 -14   9        0.06       -3.23      5.82 o 
   8 -14   9      116.71      127.18     18.12 o 
   9 -14   9       42.81       36.89     11.54 o 
  10 -14   9       13.49        8.95      9.39 o 
  11 -14   9       32.69       24.46     11.72 o 
  -8 -13   9      149.06      171.99     15.81 o 
  -7 -13   9        7.61       17.21      7.10 o 
  -6 -13   9       61.78       60.89      8.20 o 
  -5 -13   9        8.15       14.05      4.71 o 
  -4 -13   9      657.57      589.88     44.92 o 
  -3 -13   9      380.40      386.83     24.16 o 
  -2 -13   9       13.09       26.07      8.89 o 
  -1 -13   9      614.79      588.46     18.06 o 
   0 -13   9       39.02       21.49      5.48 o 
   1 -13   9     1119.53     1123.42     31.56 o 
   2 -13   9      152.77      144.74     13.69 o 
   3 -13   9       70.46       52.41      9.32 o 
   4 -13   9      150.70      174.58     16.76 o 
   5 -13   9      179.37      175.75     17.52 o 
   6 -13   9       58.01       52.11     10.93 o 
   7 -13   9      151.70      139.90     17.22 o 
   8 -13   9      509.98      558.34     30.15 o 
   9 -13   9      558.54      512.16     53.55 o 
  10 -13   9        6.66        2.77     12.36 o 
  11 -13   9        0.12        7.53      9.10 o 
  12 -13   9      206.69      177.03     33.42 o 
  -9 -12   9      135.76      154.30     16.24 o 
  -8 -12   9      733.75      769.53     37.65 o 
  -7 -12   9      102.55      108.15     11.68 o 
  -6 -12   9       72.42       81.27      9.17 o 
  -5 -12   9      118.96      123.44     23.47 o 
  -4 -12   9        1.82       -3.30      6.68 o 
  -3 -12   9       73.03       86.60     21.30 o 
  -2 -12   9       29.33       25.22      8.63 o 
  -1 -12   9      459.76      416.23     13.19 o 
   0 -12   9       25.96       39.75      7.63 o 
   1 -12   9        4.15       -0.11      4.92 o 
   2 -12   9      103.30      118.57     11.95 o 
   3 -12   9      290.91      240.72     16.20 o 
   4 -12   9     1159.80     1159.85     37.24 o 
   5 -12   9      429.56      389.28     42.40 o 
   6 -12   9      762.71      756.49     31.97 o 
   7 -12   9      115.84      115.68     15.45 o 
   8 -12   9      227.96      233.00     22.08 o 
   9 -12   9      105.03      120.51     17.10 o 
  10 -12   9       48.69       43.16     11.35 o 
  11 -12   9       14.91       14.23      9.55 o 
  12 -12   9        4.23       -3.73     12.29 o 
 -10 -11   9      101.14      112.88     23.18 o 
  -9 -11   9       32.38       34.01     12.07 o 
  -8 -11   9       84.81       97.22     12.20 o 
  -7 -11   9       59.01       56.31      9.25 o 
  -6 -11   9       10.98        9.13      4.72 o 
  -5 -11   9        6.72       10.02      4.32 o 
  -4 -11   9      604.82      581.20     28.44 o 
  -3 -11   9      289.37      246.43     21.03 o 
  -2 -11   9      363.70      356.29     16.08 o 
  -1 -11   9        0.98        9.76      3.10 o 
   0 -11   9       49.41       44.10      5.74 o 
   1 -11   9       64.06       64.17      8.26 o 
   2 -11   9       46.14       51.31     16.65 o 
   3 -11   9       74.31       88.58     10.85 o 
   4 -11   9       10.35        5.97      4.93 o 
   5 -11   9      151.61      123.79     14.28 o 
   6 -11   9       11.83        9.25      6.22 o 
   7 -11   9      361.50      369.00     30.98 o 
   8 -11   9      472.18      466.68     29.59 o 
   9 -11   9      604.23      618.35     31.19 o 
  10 -11   9      119.01      137.59     35.57 o 
  11 -11   9       48.33       52.73     12.79 o 
  12 -11   9       77.60       70.14     21.24 o 
  13 -11   9      172.89      165.25     26.75 o 
 -11 -10   9        0.05        2.91      8.63 o 
 -10 -10   9      279.43      315.88     39.39 o 
  -9 -10   9      240.19      230.91     31.42 o 
  -8 -10   9        6.06       -4.90      4.90 o 
  -7 -10   9        1.63       -1.65      4.78 o 
  -6 -10   9     1042.51     1030.19     29.51 o 
  -5 -10   9       84.03       97.97      8.00 o 
  -4 -10   9       89.62       83.15      9.55 o 
  -3 -10   9       56.36       52.24      4.64 o 
  -2 -10   9        2.69        5.43      2.99 o 
  -1 -10   9      263.22      229.30      9.85 o 
   0 -10   9      589.11      512.09     15.52 o 
   1 -10   9      344.65      306.34     14.91 o 
   2 -10   9     1740.27     1626.24     39.96 o 
   3 -10   9       45.09       30.68      8.08 o 
   4 -10   9      130.23       76.16     18.05 o 
   5 -10   9      637.44      593.92     25.61 o 
   6 -10   9       12.77       14.59      6.64 o 
   7 -10   9      230.78      287.14     22.72 o 
   8 -10   9      200.15      230.48     20.79 o 
   9 -10   9        9.65        0.29      6.12 o 
  10 -10   9      152.52      123.69     17.06 o 
  11 -10   9        0.39        4.13      6.30 o 
  12 -10   9       69.49       66.30     18.57 o 
  13 -10   9       47.54       64.68     18.70 o 
 -12  -9   9       20.83        9.39      8.94 o 
 -11  -9   9      313.65      343.36     23.51 o 
 -10  -9   9      699.13      763.72     31.71 o 
  -9  -9   9      374.31      391.08     49.32 o 
  -8  -9   9       60.82       49.94      9.38 o 
  -7  -9   9      170.20      186.95     16.35 o 
  -6  -9   9      109.56      106.48     10.65 o 
  -5  -9   9      131.04      103.50      8.73 o 
  -4  -9   9      443.10      400.72     11.80 o 
  -3  -9   9      165.80      146.32      9.83 o 
  -2  -9   9       47.27       35.52      4.41 o 
  -1  -9   9      214.90      256.72     10.27 o 
   0  -9   9      249.95      261.09     11.15 o 
   1  -9   9        0.88        5.19      3.34 o 
   2  -9   9       99.27       81.91     11.32 o 
   3  -9   9      222.85      204.36     13.86 o 
   4  -9   9       88.65       39.14     10.60 o 
   5  -9   9      172.79      145.56     14.44 o 
   6  -9   9     1031.90     1001.25     34.38 o 
   7  -9   9     2257.99     2136.39     76.45 o 
   8  -9   9       21.41       24.17      7.91 o 
   9  -9   9      105.95       99.29     14.19 o 
  10  -9   9     2033.61     1992.64     38.06 o 
  11  -9   9        0.69        6.64      7.45 o 
  12  -9   9      270.99      271.00     31.04 o 
  13  -9   9        0.01       -0.12     11.35 o 
  14  -9   9       11.69       31.96     15.58 o 
 -13  -8   9      166.90      153.32     24.03 o 
 -12  -8   9      185.77      197.37     48.07 o 
 -11  -8   9       23.08        3.87      4.63 o 
 -10  -8   9      466.09      532.21     26.18 o 
  -9  -8   9      298.07      253.39     17.67 o 
  -8  -8   9      410.63      424.28     46.97 o 
  -7  -8   9      141.82      145.02     13.02 o 
  -6  -8   9      478.99      456.40     15.49 o 
  -5  -8   9      197.58      195.88     10.05 o 
  -4  -8   9       85.18       88.65      6.50 o 
  -3  -8   9       62.00       61.42      5.31 o 
  -2  -8   9       20.94       22.64      2.97 o 
  -1  -8   9      175.81      161.65      6.51 o 
   0  -8   9      108.64      102.26      7.84 o 
   1  -8   9       73.36       54.09      9.27 o 
   2  -8   9      210.78      182.89      9.60 o 
   3  -8   9      585.46      416.63     62.03 o 
   4  -8   9        1.73       -0.68      3.82 o 
   5  -8   9      834.15      850.33     29.54 o 
   6  -8   9      129.26      133.77     14.18 o 
   7  -8   9       50.07       33.02     10.94 o 
   8  -8   9      197.79      204.86     14.40 o 
   9  -8   9        0.15        3.78      4.41 o 
  10  -8   9       58.69       54.70      7.60 o 
  11  -8   9      325.95      294.01     30.30 o 
  12  -8   9      222.36      226.14     28.04 o 
  13  -8   9        5.58       14.16     13.38 o 
  14  -8   9        0.10       22.45     13.16 o 
 -13  -7   9       36.59       31.02     18.52 o 
 -12  -7   9      198.21      201.63     20.62 o 
 -11  -7   9        5.36        2.17      6.63 o 
 -10  -7   9        1.01        1.28      5.17 o 
  -9  -7   9        1.36       -1.21      3.91 o 
  -8  -7   9      285.93      251.49     16.63 o 
  -7  -7   9       41.43       36.20      7.55 o 
  -6  -7   9      268.14      306.02     21.41 o 
  -5  -7   9      182.33      213.19     14.40 o 
  -4  -7   9       34.57       22.10      4.58 o 
  -3  -7   9      155.74      159.63      8.51 o 
  -2  -7   9      765.15      755.93     14.54 o 
  -1  -7   9      844.27      872.19     13.29 o 
   0  -7   9       16.46       19.29      2.90 o 
   1  -7   9      560.63      471.28     15.39 o 
   2  -7   9     1170.46     1189.50     83.58 o 
   3  -7   9       13.90       21.52      4.36 o 
   4  -7   9        2.96        4.33      4.19 o 
   5  -7   9      605.70      578.74     23.31 o 
   6  -7   9      357.36      341.58     14.28 o 
   7  -7   9       14.57       11.21      4.76 o 
   8  -7   9     2014.52     2081.49     41.93 o 
   9  -7   9      514.57      504.08     16.70 o 
  10  -7   9      846.83      867.65     24.56 o 
  11  -7   9       22.88       20.78      9.02 o 
  12  -7   9       97.86       70.05     10.78 o 
  13  -7   9      302.41      300.88     28.26 o 
  14  -7   9       33.86       40.45     15.21 o 
 -14  -6   9        0.53       -0.40     10.09 o 
 -13  -6   9      192.10      193.77     21.30 o 
 -12  -6   9       13.29       17.42      9.72 o 
 -11  -6   9        2.28        8.59      7.02 o 
 -10  -6   9      149.29      149.34     15.99 o 
  -9  -6   9      123.31       80.41     36.94 o 
  -8  -6   9     1494.85     1359.38    149.87 o 
  -7  -6   9      119.58      118.11      9.36 o 
  -6  -6   9      978.07     1007.33     26.16 o 
  -5  -6   9     3008.98     3031.43     48.30 o 
  -4  -6   9      339.53      362.61     23.64 o 
  -3  -6   9       96.19       94.61      5.09 o 
  -2  -6   9        0.46        2.88      1.62 o 
  -1  -6   9      412.87      434.36      8.45 o 
   0  -6   9     2604.98     2592.13     34.16 o 
   1  -6   9      439.88      459.26     18.45 o 
   2  -6   9      134.23      116.75      8.37 o 
   3  -6   9        4.41        2.14      2.66 o 
   4  -6   9       37.76       32.10      4.46 o 
   5  -6   9      185.31      180.21      9.15 o 
   6  -6   9     1132.70     1114.99     26.19 o 
   7  -6   9       19.80       23.43      5.71 o 
   8  -6   9       35.33       38.38      6.09 o 
   9  -6   9       14.85        8.40      4.01 o 
  10  -6   9        7.55        6.90      9.97 o 
  11  -6   9      130.93      150.44     15.25 o 
  12  -6   9       58.86       70.16     11.69 o 
  13  -6   9       26.84       24.57      9.72 o 
  14  -6   9        0.74       17.01      8.82 o 
 -14  -5   9        0.23        9.38      8.40 o 
 -13  -5   9       59.20       63.32     13.15 o 
 -12  -5   9       21.95       40.40     10.43 o 
 -11  -5   9       20.40       10.92      7.43 o 
 -10  -5   9       59.85       65.08     19.16 o 
  -9  -5   9       75.80       82.46     11.50 o 
  -8  -5   9      176.00      200.69     26.94 o 
  -7  -5   9       61.37       73.13     10.37 o 
  -6  -5   9      686.47      719.52     21.98 o 
  -5  -5   9     2868.12     2835.69     45.89 o 
  -4  -5   9     1287.32     1256.36     22.91 o 
  -3  -5   9        1.91        0.28      1.61 o 
  -2  -5   9      713.20      667.12      9.88 o 
  -1  -5   9      353.54      360.91      7.70 o 
   0  -5   9        0.08        1.81      1.56 o 
   1  -5   9      566.39      527.36     27.14 o 
   2  -5   9     1555.67     1601.82     24.63 o 
   3  -5   9     1717.20     1715.97     26.36 o 
   4  -5   9      145.19      134.61      7.76 o 
   5  -5   9      666.86      617.16     12.30 o 
   6  -5   9        0.46        2.13      4.02 o 
   7  -5   9      100.16      109.05      9.24 o 
   8  -5   9      253.31      263.42     11.32 o 
   9  -5   9      125.39      129.89     11.12 o 
  10  -5   9      147.53      144.60     13.89 o 
  11  -5   9      450.22      500.48     22.74 o 
  12  -5   9      226.56      236.53     26.91 o 
  13  -5   9       16.06       12.40      8.69 o 
  14  -5   9       67.02       67.51     12.53 o 
 -15  -4   9       15.38       12.76     13.00 o 
 -14  -4   9      294.71      324.06     27.73 o 
 -13  -4   9       78.33       82.77     21.12 o 
 -12  -4   9      280.14      252.09     22.62 o 
 -11  -4   9       83.26       92.55     14.91 o 
 -10  -4   9        0.86        5.97     14.85 o 
  -9  -4   9      273.40      248.99     17.14 o 
  -8  -4   9      235.59      264.13     12.88 o 
  -7  -4   9     1376.66     1302.97     28.46 o 
  -6  -4   9      634.41      709.14     19.16 o 
  -5  -4   9      104.62       96.23      9.01 o 
  -4  -4   9      174.56      199.23     16.35 o 
  -3  -4   9      716.08      608.73     15.08 o 
  -2  -4   9      858.84      836.25     17.58 o 
  -1  -4   9      178.71      190.74      7.75 o 
   0  -4   9      355.64      357.44      8.82 o 
   1  -4   9     2017.29     1975.49     28.46 o 
   2  -4   9        8.34        5.64      2.39 o 
   3  -4   9      841.52      826.45     13.61 o 
   4  -4   9      126.43      164.51      7.06 o 
   5  -4   9      740.02      773.66     16.58 o 
   6  -4   9        8.88       16.56      3.73 o 
   7  -4   9     1494.53     1446.68     23.16 o 
   8  -4   9     1373.93     1340.04     24.98 o 
   9  -4   9      785.69      814.28     27.25 o 
  10  -4   9       29.67       25.54     15.98 o 
  11  -4   9       44.34       45.52     10.07 o 
  12  -4   9      117.33      111.61     13.99 o 
  13  -4   9       42.58       48.96     11.06 o 
  14  -4   9      197.20      215.12     18.32 o 
 -15  -3   9       24.02       31.74     11.93 o 
 -14  -3   9       47.59       57.67     21.43 o 
 -13  -3   9       80.03      113.42     22.97 o 
 -12  -3   9       36.45       32.39      9.46 o 
 -11  -3   9       67.37       68.75     11.84 o 
 -10  -3   9       13.96       17.55      6.78 o 
  -9  -3   9      146.39      141.98     11.15 o 
  -8  -3   9        7.57        7.55      5.15 o 
  -7  -3   9       74.79       78.55      7.89 o 
  -6  -3   9      886.53      917.60     19.78 o 
  -5  -3   9      251.98      278.99      9.83 o 
  -4  -3   9     1557.67     1486.06     21.16 o 
  -3  -3   9      417.71      454.08     10.03 o 
  -2  -3   9       82.48      129.24      5.42 o 
  -1  -3   9       17.39        9.09      2.24 o 
   0  -3   9      515.02      592.61     15.95 o 
   1  -3   9        0.04        0.94      1.76 o 
   2  -3   9      622.86      617.60     10.68 o 
   3  -3   9      988.61      833.38     12.20 o 
   4  -3   9      132.48      159.09      7.95 o 
   5  -3   9       42.88       36.94      5.17 o 
   6  -3   9      805.38      768.61     15.50 o 
   7  -3   9       68.43       64.94      5.19 o 
   8  -3   9      763.71      755.46     18.16 o 
   9  -3   9       48.05       32.85      7.06 o 
  10  -3   9      116.05      102.41     18.51 o 
  11  -3   9        0.02        7.48      7.01 o 
  12  -3   9       74.00       71.80     11.53 o 
  13  -3   9        9.20       22.34      9.03 o 
  14  -3   9       90.45      110.33     13.26 o 
 -15  -2   9       29.47       40.32     12.58 o 
 -14  -2   9      199.84      252.85     24.09 o 
 -13  -2   9      129.82      136.64     17.38 o 
 -12  -2   9      316.50      340.86     23.26 o 
 -11  -2   9      281.92      268.14     21.52 o 
 -10  -2   9      541.13      488.37     39.11 o 
  -9  -2   9       32.04       23.30      5.24 o 
  -8  -2   9      498.62      517.30     18.70 o 
  -7  -2   9     1619.20     1624.19     25.17 o 
  -6  -2   9        8.71        8.49      3.00 o 
  -5  -2   9     1803.06     1798.83     23.19 o 
  -4  -2   9       17.81        6.51      2.05 o 
  -3  -2   9     1085.32     1152.61     14.24 o 
  -2  -2   9        2.13        2.70      1.91 o 
  -1  -2   9     5547.18     5665.00     51.83 o 
   0  -2   9        1.23        1.09      2.30 o 
   1  -2   9     2824.85     2845.63     29.21 o 
   2  -2   9      562.65      556.28     12.81 o 
   3  -2   9      264.37      217.24      9.08 o 
   4  -2   9        2.52       11.32      2.62 o 
   5  -2   9       67.55       59.48      4.69 o 
   6  -2   9       67.43       94.04      9.28 o 
   7  -2   9      380.03      388.31     15.21 o 
   8  -2   9       23.73       33.74      6.72 o 
   9  -2   9      168.64      164.97     12.25 o 
  10  -2   9        0.13       -0.22      5.24 o 
  11  -2   9       53.07       61.53     10.60 o 
  12  -2   9      307.72      276.86     17.74 o 
  13  -2   9       31.06       32.46      8.36 o 
  14  -2   9       56.29       66.10     20.73 o 
 -15  -1   9       54.78      102.95     22.66 o 
 -14  -1   9       89.37      102.98     22.43 o 
 -13  -1   9      138.65      115.57     16.28 o 
 -12  -1   9       11.86        6.96      6.43 o 
 -11  -1   9      145.11      172.64     17.35 o 
 -10  -1   9      372.34      367.82     13.82 o 
  -9  -1   9        1.37       -0.06      3.18 o 
  -8  -1   9     2558.32     2437.81     34.10 o 
  -7  -1   9        1.33       -0.31      2.23 o 
  -6  -1   9     1991.65     2027.18     33.23 o 
  -5  -1   9     1062.19      998.82     11.74 o 
  -4  -1   9       19.22       13.55      2.16 o 
  -3  -1   9     5306.48     5583.63     53.39 o 
  -2  -1   9     4213.44     4404.10     38.81 o 
  -1  -1   9        1.38        1.73      1.46 o 
   0  -1   9      498.69      577.40      9.99 o 
   1  -1   9       34.36       27.42      3.21 o 
   2  -1   9      776.65      808.74     12.77 o 
   3  -1   9        9.00        3.96      2.23 o 
   4  -1   9     2192.37     2051.25     24.53 o 
   5  -1   9       54.34       60.83      4.73 o 
   6  -1   9      885.52      915.99     17.11 o 
   7  -1   9      340.29      312.55     21.64 o 
   8  -1   9       12.21       16.77      5.66 o 
   9  -1   9        0.87        3.44      4.99 o 
  10  -1   9      408.59      405.49     16.55 o 
  11  -1   9       49.38       46.90      7.90 o 
  12  -1   9      306.52      364.99     36.60 o 
  13  -1   9        4.31      -13.04     14.49 o 
  14  -1   9       16.21       30.92     18.54 o 
 -16   0   9      238.22      213.40     31.40 o 
 -15   0   9      162.75      159.32     27.36 o 
 -14   0   9       41.55       43.33     11.50 o 
 -13   0   9      338.11      345.23     25.64 o 
 -12   0   9        0.39       -2.14      5.00 o 
 -11   0   9      528.07      531.19     17.39 o 
 -10   0   9      220.70      198.31     11.93 o 
  -9   0   9       21.79       25.95      3.29 o 
  -8   0   9      586.21      540.83     11.11 o 
  -7   0   9       95.07      101.50      5.11 o 
  -6   0   9     2577.94     2750.60     35.30 o 
  -5   0   9     1349.81     1340.25     17.07 o 
  -4   0   9      352.85      331.37      6.48 o 
  -3   0   9     1397.86     1786.11     18.79 o 
  -2   0   9       33.78       27.79      3.70 o 
  -1   0   9        1.15        5.03      1.74 o 
   0   0   9       45.18       32.12      2.85 o 
   1   0   9      671.13      662.42     12.24 o 
   2   0   9      836.95      781.30     12.66 o 
   3   0   9      342.30      315.34      8.13 o 
   4   0   9        5.61        4.09      2.36 o 
   5   0   9      134.77      150.20      7.10 o 
   6   0   9      314.78      304.72      9.81 o 
   7   0   9      396.69      373.66     12.50 o 
   8   0   9      436.63      429.52     13.82 o 
   9   0   9      369.48      366.98     24.57 o 
  10   0   9       79.76       86.80      8.89 o 
  11   0   9       11.19       -1.12      8.96 o 
  12   0   9       10.50       16.64     14.22 o 
  13   0   9       94.89      115.50     24.06 o 
  14   0   9        5.42       26.52     18.23 o 
 -16   1   9       69.53       87.62     23.46 o 
 -15   1   9        1.89       12.25     16.88 o 
 -14   1   9       26.12       21.72     16.60 o 
 -13   1   9       28.90       30.67     15.98 o 
 -12   1   9      243.54      279.57     30.61 o 
 -11   1   9     1075.70     1062.84     21.77 o 
 -10   1   9       37.33       40.00      4.66 o 
  -9   1   9        0.22       -0.53      2.43 o 
  -8   1   9      489.22      502.91     11.26 o 
  -7   1   9      538.90      504.56     10.39 o 
  -6   1   9      246.94      254.89      7.20 o 
  -5   1   9      110.89       94.97      4.56 o 
  -4   1   9     1179.19     1204.59     15.71 o 
  -3   1   9      602.52      728.25     10.81 o 
  -2   1   9       22.03       31.59      2.91 o 
  -1   1   9     3339.85     3611.65     34.38 o 
   0   1   9     5350.67     5689.48     49.35 o 
   1   1   9      112.46      121.80      5.56 o 
   2   1   9      240.29      188.84      7.19 o 
   3   1   9     1628.25     1682.84     21.10 o 
   4   1   9      689.31      699.87     13.50 o 
   5   1   9     1090.48     1044.48     21.12 o 
   6   1   9       12.20       20.58      4.26 o 
   7   1   9      279.07      266.21     10.85 o 
   8   1   9       16.28       15.98      6.34 o 
   9   1   9       35.37       31.53      7.37 o 
  10   1   9       33.95       29.23     11.73 o 
  11   1   9      408.13      423.83     24.84 o 
  12   1   9       50.25       51.28     13.33 o 
  13   1   9        0.75       -2.90     10.41 o 
 -16   2   9      163.67      140.84     27.45 o 
 -15   2   9     1040.44      923.67     51.87 o 
 -14   2   9       85.69       90.80     21.43 o 
 -13   2   9      265.32      258.42     29.63 o 
 -12   2   9      521.94      555.73     17.22 o 
 -11   2   9       44.51       46.12      5.54 o 
 -10   2   9      559.83      530.78     14.70 o 
  -9   2   9      246.47      251.03      8.91 o 
  -8   2   9       56.59       53.46      4.48 o 
  -7   2   9      519.28      541.95     12.55 o 
  -6   2   9      189.79      178.95      7.82 o 
  -5   2   9      266.01      230.38      6.64 o 
  -4   2   9     1405.86     1506.56     17.68 o 
  -3   2   9      483.69      462.72      9.47 o 
  -2   2   9      649.60      652.59     10.75 o 
  -1   2   9      335.66      403.36      8.21 o 
   0   2   9      200.64      198.63      6.49 o 
   1   2   9      689.07      673.15     11.64 o 
   2   2   9     1947.69     1944.83     25.28 o 
   3   2   9        0.01       -0.27      2.07 o 
   4   2   9      596.06      537.54     15.19 o 
   5   2   9      526.53      533.39     13.42 o 
   6   2   9      346.14      354.75     14.10 o 
   7   2   9      148.18      140.34      6.77 o 
   8   2   9      697.98      664.01     22.15 o 
   9   2   9      578.82      543.78     20.69 o 
  10   2   9      217.25      228.94     16.72 o 
  11   2   9        6.05       17.30     10.60 o 
  12   2   9        2.90        8.82     10.74 o 
  13   2   9       27.95       21.48     12.11 o 
 -16   3   9       61.86       45.38     19.35 o 
 -15   3   9       15.27       15.35     15.38 o 
 -14   3   9       61.54       61.79      8.80 o 
 -13   3   9      255.36      258.11     13.67 o 
 -12   3   9      110.11      115.89     10.17 o 
 -11   3   9        0.02       -2.09      4.10 o 
 -10   3   9      536.00      519.65     17.18 o 
  -9   3   9      238.71      287.28     14.49 o 
  -8   3   9     1580.79     1591.77     21.58 o 
  -7   3   9      327.34      327.12      9.10 o 
  -6   3   9       50.87       45.04      4.13 o 
  -5   3   9      757.02      743.22     14.50 o 
  -4   3   9      513.77      540.30      9.75 o 
  -3   3   9     1010.59     1017.52     15.06 o 
  -2   3   9      453.58      493.79      9.45 o 
  -1   3   9      465.08      423.74      8.62 o 
   0   3   9      121.88      116.21      6.36 o 
   1   3   9      602.55      657.43     11.85 o 
   2   3   9     1702.72     1691.80     22.95 o 
   3   3   9     3426.66     3135.41     36.10 o 
   4   3   9        2.12        1.19      2.31 o 
   5   3   9      199.41      206.14     15.05 o 
   6   3   9     1939.85     1889.39     37.41 o 
   7   3   9       73.42       63.03      8.62 o 
   8   3   9       68.50       54.30      8.48 o 
   9   3   9      277.55      285.28     17.90 o 
  10   3   9      357.22      298.97     23.89 o 
  11   3   9        8.70       13.72      9.35 o 
  12   3   9        6.83      -12.68     13.86 o 
 -16   4   9        0.00       -5.02     14.24 o 
 -15   4   9       50.56       48.14      8.83 o 
 -14   4   9       69.36       72.96     12.54 o 
 -13   4   9      134.03      129.86     11.48 o 
 -12   4   9      407.51      408.19     22.72 o 
 -11   4   9      190.14      195.50     12.32 o 
 -10   4   9      265.98      249.91     11.93 o 
  -9   4   9      329.00      322.10     12.33 o 
  -8   4   9      305.60      295.44     13.16 o 
  -7   4   9      170.58      161.04      8.13 o 
  -6   4   9      484.90      469.90     12.38 o 
  -5   4   9     4046.15     4024.77     42.69 o 
  -4   4   9     1190.36     1125.50     16.34 o 
  -3   4   9     2689.55     2580.92     28.08 o 
  -2   4   9       56.94       56.65      4.35 o 
  -1   4   9      463.85      407.82      9.15 o 
   0   4   9     1333.10     1317.82     18.08 o 
   1   4   9       75.60       82.08      3.91 o 
   2   4   9      215.10      225.84      9.32 o 
   3   4   9      924.32      933.26     28.97 o 
   4   4   9       84.47       84.03      8.44 o 
   5   4   9      104.33       89.68     11.38 o 
   6   4   9       11.88        7.65      5.73 o 
   7   4   9      138.54      134.82     15.34 o 
   8   4   9     1408.07     1454.89     75.00 o 
   9   4   9      301.73      304.17     24.11 o 
  10   4   9      404.21      416.41     29.42 o 
  11   4   9      196.28      246.83     23.70 o 
  12   4   9       76.77       43.23     21.70 o 
 -16   5   9      213.12      216.15     30.38 o 
 -15   5   9        5.72       15.92      7.93 o 
 -14   5   9       77.86      101.59     10.92 o 
 -13   5   9       58.18       67.20      9.30 o 
 -12   5   9      163.46      148.55     12.18 o 
 -11   5   9        5.49       -2.02      4.54 o 
 -10   5   9     1497.50     1485.95     41.39 o 
  -9   5   9      677.74      632.00     54.93 o 
  -8   5   9      105.46      103.79      7.30 o 
  -7   5   9     1019.52     1001.96     18.76 o 
  -6   5   9      307.27      275.42      9.64 o 
  -5   5   9      226.17      242.60      9.13 o 
  -4   5   9      307.80      299.88      9.10 o 
  -3   5   9      318.24      324.66      9.08 o 
  -2   5   9        2.96        1.42      2.32 o 
  -1   5   9       25.51       33.61      4.70 o 
   0   5   9      260.49      234.37      9.67 o 
   1   5   9     4292.25     4109.48     52.99 o 
   2   5   9      477.65      459.67     13.34 o 
   3   5   9        1.78       11.68      5.98 o 
   4   5   9      382.39      366.19     20.21 o 
   5   5   9        3.75        3.20      6.19 o 
   6   5   9      116.78      116.40     14.43 o 
   7   5   9      274.09      333.12     27.38 o 
   8   5   9        0.03       11.36      7.19 o 
   9   5   9      213.18      206.67     42.61 o 
  10   5   9       66.40       70.88     28.17 o 
  11   5   9      231.01      226.69     25.59 o 
 -16   6   9       12.02       10.64      7.97 o 
 -15   6   9        6.84       -4.59      6.66 o 
 -14   6   9      318.12      332.23     17.80 o 
 -13   6   9       21.92       19.03     10.71 o 
 -12   6   9       27.73       36.10     12.63 o 
 -11   6   9       12.84       14.70      5.64 o 
 -10   6   9        6.42        5.79      4.89 o 
  -9   6   9      304.06      279.61     15.71 o 
  -8   6   9      203.68      202.88     11.13 o 
  -7   6   9       82.73       81.66      6.28 o 
  -6   6   9      343.63      336.92     10.07 o 
  -5   6   9       51.42       44.81      5.10 o 
  -4   6   9      902.19      816.66     14.76 o 
  -3   6   9     1678.88     1525.16     35.62 o 
  -2   6   9      227.12      245.85     10.62 o 
  -1   6   9     1702.86     1646.90     28.27 o 
   0   6   9      307.22      289.17     11.04 o 
   1   6   9      449.83      455.62     16.92 o 
   2   6   9       16.19       21.83      7.34 o 
   3   6   9       42.08       39.71      8.77 o 
   4   6   9       99.24      110.91     13.76 o 
   5   6   9       51.40       55.02     10.79 o 
   6   6   9      220.65      257.52     21.23 o 
   7   6   9        0.12        6.72      6.99 o 
   8   6   9       46.01       41.18     11.18 o 
   9   6   9       62.63       80.41     14.31 o 
  10   6   9       15.60       24.30     10.11 o 
  11   6   9      199.11      180.78     21.35 o 
 -15   7   9       75.22       84.29     10.96 o 
 -14   7   9        8.01        6.12      8.36 o 
 -13   7   9       59.06       71.58     11.60 o 
 -12   7   9        1.83        0.02      5.53 o 
 -11   7   9      684.68      648.27     30.05 o 
 -10   7   9       10.60       12.87      5.49 o 
  -9   7   9      569.72      533.95     18.79 o 
  -8   7   9      884.08      933.01     32.27 o 
  -7   7   9     1583.54     1477.77     25.78 o 
  -6   7   9     2751.19     2635.16     33.46 o 
  -5   7   9      652.84      641.08     17.16 o 
  -4   7   9       20.03       19.85      4.64 o 
  -3   7   9      908.84      890.61     20.26 o 
  -2   7   9      236.43      217.06     14.15 o 
  -1   7   9     1047.28      997.92     26.63 o 
   0   7   9      610.77      555.20     20.84 o 
   1   7   9     1109.79     1027.66     27.10 o 
   2   7   9       47.28       33.87     11.96 o 
   3   7   9        2.24        0.50      5.27 o 
   4   7   9       17.01       25.92      7.88 o 
   5   7   9      791.85      729.00     30.44 o 
   6   7   9       68.34       84.21     13.26 o 
   7   7   9       39.44       38.86     14.71 o 
   8   7   9      190.88      196.39     20.35 o 
   9   7   9       29.01       23.81     11.67 o 
  10   7   9        2.84        0.00      8.30 o 
 -15   8   9       26.54       15.29      7.90 o 
 -14   8   9       53.95       61.07      9.20 o 
 -13   8   9       33.33       19.30      6.80 o 
 -12   8   9      211.28      212.42     14.09 o 
 -11   8   9        0.04       -2.18      4.71 o 
 -10   8   9      348.72      351.96     14.23 o 
  -9   8   9       53.75       48.44      8.43 o 
  -8   8   9      419.16      413.77     18.59 o 
  -7   8   9       20.03       17.06      5.71 o 
  -6   8   9     1110.23     1188.83     29.87 o 
  -5   8   9      153.06      141.30     13.96 o 
  -4   8   9     4858.36     4592.81     73.43 o 
  -3   8   9      357.00      319.89     23.43 o 
  -2   8   9      328.38      278.45     16.56 o 
  -1   8   9      580.09      514.31     19.39 o 
   0   8   9      106.57       80.70      9.39 o 
   1   8   9       19.70       29.06     10.73 o 
   2   8   9      535.22      521.42     24.68 o 
   3   8   9      684.15      630.10     40.32 o 
   4   8   9      390.83      382.05     23.37 o 
   5   8   9      602.70      574.63     54.46 o 
   6   8   9      289.89      311.06     24.84 o 
   7   8   9      105.63       99.12     15.40 o 
   8   8   9       44.84       41.70     12.02 o 
   9   8   9        3.68        2.41     10.38 o 
 -14   9   9      468.57      468.58     37.77 o 
 -13   9   9      304.29      309.49     25.30 o 
 -12   9   9       22.86       23.39      9.67 o 
 -11   9   9       51.91       62.37     13.70 o 
 -10   9   9      911.65      882.65     42.48 o 
  -9   9   9      187.00      184.63     15.03 o 
  -8   9   9      195.82      187.41     14.86 o 
  -7   9   9      128.54      173.91     16.50 o 
  -6   9   9       34.81       35.49      9.56 o 
  -5   9   9        0.14        7.26      5.87 o 
  -4   9   9        4.63       10.14      5.64 o 
  -3   9   9        0.53        1.55      4.12 o 
  -2   9   9      251.37      261.31     24.65 o 
  -1   9   9      316.81      336.73     17.95 o 
   0   9   9       78.60      100.81     10.98 o 
   1   9   9      134.67      134.37     15.37 o 
   2   9   9        0.40       -0.16      6.02 o 
   3   9   9      722.74      746.64     31.02 o 
   4   9   9      115.77      114.97     15.21 o 
   5   9   9       91.24       83.39     14.05 o 
   6   9   9       74.01       57.51     22.61 o 
   7   9   9        6.20       11.19     20.92 o 
   8   9   9       15.70       25.93     10.73 o 
 -14  10   9       36.77       30.11     12.06 o 
 -13  10   9        0.08        0.18      8.12 o 
 -12  10   9       24.47       21.12     16.49 o 
 -11  10   9        1.49       -2.36      7.33 o 
 -10  10   9      113.69      104.79     15.45 o 
  -9  10   9       65.45       71.11     10.26 o 
  -8  10   9      843.63      764.77     35.17 o 
  -7  10   9       49.62       38.31     10.52 o 
  -6  10   9       90.61      116.36     16.30 o 
  -5  10   9      375.40      407.68     25.29 o 
  -4  10   9       38.36       46.51     10.44 o 
  -3  10   9       96.08      122.66     12.48 o 
  -2  10   9      714.56      701.95     25.59 o 
  -1  10   9      318.87      280.36     18.33 o 
   0  10   9       15.94       21.25      8.32 o 
   1  10   9      147.40      150.58     16.89 o 
   2  10   9      562.01      584.72     28.31 o 
   3  10   9      143.67      134.71     38.54 o 
   4  10   9      605.08      609.53     29.72 o 
   5  10   9        9.36        2.06     10.01 o 
   6  10   9      112.54      106.69     16.61 o 
   7  10   9      101.23       68.24     19.17 o 
 -13  11   9      100.12       97.37     16.51 o 
 -12  11   9      305.64      342.14     27.78 o 
 -11  11   9       10.41       11.48      9.23 o 
 -10  11   9       87.38       82.07     16.07 o 
  -9  11   9       16.72       29.30     20.71 o 
  -8  11   9       12.22       11.15      8.03 o 
  -7  11   9        1.18        2.72      9.24 o 
  -6  11   9      246.22      240.79     22.96 o 
  -5  11   9      122.81      140.88     17.55 o 
  -4  11   9       34.44       27.48     17.20 o 
  -3  11   9      317.84      337.47     25.47 o 
  -2  11   9      370.67      387.58     24.11 o 
  -1  11   9      251.44      307.10     19.88 o 
   0  11   9      487.94      492.56     25.88 o 
   1  11   9      177.06      187.28     26.78 o 
   2  11   9      408.33      409.06     25.99 o 
   3  11   9       10.70        2.50      6.66 o 
   4  11   9       76.75      110.24     17.25 o 
   5  11   9        0.63        9.28      8.90 o 
   6  11   9       22.83        9.52     14.06 o 
 -12  12   9      123.58      128.83     35.27 o 
 -11  12   9      230.98      227.08     42.02 o 
 -10  12   9        3.98       12.06      9.90 o 
  -9  12   9      127.35      137.24     20.09 o 
  -8  12   9      233.04      228.12     32.93 o 
  -7  12   9      206.24      246.68     24.71 o 
  -6  12   9       56.08       75.37     14.33 o 
  -5  12   9      465.00      475.06     29.14 o 
  -4  12   9      282.16      271.37     24.30 o 
  -3  12   9      130.09      120.13     16.58 o 
  -2  12   9        0.07        0.71      6.50 o 
  -1  12   9      909.02      928.02     47.80 o 
   0  12   9       86.79      125.02     16.61 o 
   1  12   9       14.42       19.06     11.93 o 
   2  12   9      447.74      514.42     29.79 o 
   3  12   9       76.15       70.11     13.94 o 
   4  12   9        9.93       11.90      9.25 o 
 -11  13   9       37.53       51.68     24.14 o 
 -10  13   9       43.28       58.45     25.07 o 
  -9  13   9       16.94       41.02     12.85 o 
  -8  13   9       75.35       95.09     17.20 o 
  -7  13   9      119.40      124.79     18.86 o 
  -6  13   9      129.59      146.92     19.41 o 
  -5  13   9       15.74       28.72     10.29 o 
  -4  13   9      713.98      678.32     33.66 o 
  -3  13   9      172.92      200.55     21.40 o 
  -2  13   9       31.11       11.80     10.64 o 
  -1  13   9       61.72       66.96     16.72 o 
   0  13   9        4.38       13.55     10.15 o 
   1  13   9       49.62       72.01     19.62 o 
   2  13   9        5.32       10.29      8.98 o 
   3  13   9       40.29       24.34     21.60 o 
  -9  14   9        5.33       14.66     18.03 o 
  -8  14   9        3.74       15.36     15.10 o 
  -7  14   9      228.36      273.98     27.56 o 
  -6  14   9       12.65       18.33     10.39 o 
  -5  14   9       49.68       62.37     14.87 o 
  -4  14   9      982.37     1078.92     43.94 o 
  -3  14   9      193.26      219.71     29.05 o 
  -2  14   9       21.62       22.58     12.21 o 
  -1  14   9      231.44      224.69     29.25 o 
   0  14   9        1.35        7.49     10.50 o 
   1 -17  10        2.20       13.13      8.52 o 
   2 -17  10      146.00      173.50     17.24 o 
   3 -17  10        0.00        1.63      6.85 o 
   4 -17  10      280.66      250.10     23.28 o 
  -1 -16  10       25.61       29.08      6.29 o 
   0 -16  10      288.22      283.38     16.05 o 
   1 -16  10        4.01        9.57      6.16 o 
   2 -16  10       28.70       26.89      9.92 o 
   3 -16  10      180.05      188.53     25.13 o 
   4 -16  10       67.22       58.96     11.96 o 
   5 -16  10       54.28       62.43     12.78 o 
   6 -16  10       30.11       49.86     12.08 o 
   7 -16  10      591.91      539.62     32.70 o 
  -2 -15  10      409.51      468.04     40.48 o 
  -1 -15  10        0.76        9.23      5.23 o 
   0 -15  10      499.59      499.01     21.27 o 
   1 -15  10      267.63      286.01     17.21 o 
   2 -15  10      398.08      419.06     22.11 o 
   3 -15  10      519.14      465.65     23.74 o 
   4 -15  10       78.01       73.48     29.51 o 
   5 -15  10      505.19      542.72     39.08 o 
   6 -15  10      346.42      391.44     48.97 o 
   7 -15  10        1.78        1.59      7.69 o 
   8 -15  10       40.60       24.18     10.98 o 
   9 -15  10        0.30        6.42     14.14 o 
  -7 -14  10       26.42       25.41     20.75 o 
  -6 -14  10      230.93      293.93     49.27 o 
  -5 -14  10        1.69       19.17      8.56 o 
  -4 -14  10       66.39       83.91     21.56 o 
  -3 -14  10      735.48      699.38     45.47 o 
  -2 -14  10      994.23     1066.62     86.89 o 
  -1 -14  10       95.63      127.36     10.62 o 
   0 -14  10        6.46        2.53      4.70 o 
   1 -14  10      323.54      358.67     18.74 o 
   2 -14  10       69.63       76.92     11.12 o 
   3 -14  10       30.85       33.89      8.43 o 
   4 -14  10        1.76        6.09     19.04 o 
   5 -14  10      400.88      416.40     27.32 o 
   6 -14  10      117.47      138.19     17.31 o 
   7 -14  10       60.40       72.54     17.46 o 
   8 -14  10      442.19      476.97     30.86 o 
   9 -14  10       87.55       80.60     15.25 o 
  10 -14  10       38.96       45.00     25.15 o 
  -8 -13  10      460.38      557.38     24.08 o 
  -7 -13  10       82.45       95.94     11.00 o 
  -6 -13  10        4.15      -11.45     13.56 o 
  -5 -13  10      411.01      437.96     16.81 o 
  -4 -13  10      146.77      169.80     15.86 o 
  -3 -13  10       22.75       26.32      8.20 o 
  -2 -13  10       66.75       80.12     10.03 o 
  -1 -13  10        0.03        4.03      3.84 o 
   0 -13  10       66.58       80.85     12.11 o 
   1 -13  10      110.62      119.49     12.00 o 
   2 -13  10       78.92       85.05     11.10 o 
   3 -13  10      262.98      291.00     26.01 o 
   4 -13  10       40.59       46.18      9.98 o 
   5 -13  10      215.32      170.39     23.87 o 
   6 -13  10      458.87      375.90     24.47 o 
   7 -13  10      137.73      157.47     20.97 o 
   8 -13  10        5.51       -0.20      6.86 o 
   9 -13  10       52.64       52.46     13.05 o 
  10 -13  10      472.43      413.61     48.32 o 
  11 -13  10       72.99       92.17     29.07 o 
  -9 -12  10      305.46      371.64     22.41 o 
  -8 -12  10       39.75       54.29     10.20 o 
  -7 -12  10      577.62      637.52     24.47 o 
  -6 -12  10       30.61       38.92     13.02 o 
  -5 -12  10      422.18      446.95     27.76 o 
  -4 -12  10        0.10       11.16      3.38 o 
  -3 -12  10       13.19        6.39      5.79 o 
  -2 -12  10      132.59      153.23     11.19 o 
  -1 -12  10        4.12       12.10      4.09 o 
   0 -12  10       96.65      113.01      9.35 o 
   1 -12  10       79.65       75.23      9.57 o 
   2 -12  10      187.43      191.22     13.85 o 
   3 -12  10       33.44       32.24      7.72 o 
   4 -12  10      326.49      318.12     29.31 o 
   5 -12  10        0.15        4.17      5.88 o 
   6 -12  10     1299.15     1339.57     63.03 o 
   7 -12  10        0.90        3.27      6.49 o 
   8 -12  10      240.54      255.70     23.56 o 
   9 -12  10      546.87      568.32     45.75 o 
  10 -12  10        6.44       12.92      8.89 o 
  11 -12  10        5.87        7.20      9.12 o 
  12 -12  10      102.55      117.64     27.24 o
[truncated: 329,753 more chars]
